# Supplementary material for: Development impacts of migration and remittances on migrant-sending communities: Evidence from Ethiopia
Source: PLoS One. 2019 Feb 6;14(2):e0210034. doi: 10.1371/journal.pone.0210034 (PMC6364874; doi:10.1371/journal.pone.0210034)
Supplement: S1 File — (XLSX) [file pone.0210034.s004.xlsx]

## Sheet: Sheet1
Region	Zone	District	Village	Fam_Size	Male_Head	Age	Marital_S	Occupation	Edu_Level	Migration	Male_Migrant	Female_Migrant	Tot_Migrant	Migration_T	Months_Abroad	Months_Local	FinancialHelp	SpouseLeft	MarriedMigrant	IntenttoReturn	OrgNetworks	migration_ntw	Sent_Remittance	Inter_Remittances	Dom_Remittances	OwnFarmSize	Farm_Size	Irrig_Access	Land_quality	Teff_growing	Seed_User	Seed_Area	Row_planting_Area	Seed_Cost	Fertilizer_Cost	Chemical_Cost	Machine_Use	Machine_Cost	Animal_Power	Animal_Cost	Hire_Labor	Men	DaysM	WageM	Women	DaysW	WageW	Children	DaysC
2	2	2	3	4	1	59	2	1	5	0	0	0	0	0					0	0		0				1	2.5	1	0	1	1	1.75	1.25	270	2100	558	1	9460	1	5866	1	0	0	0	0	0	0	0	0
2	2	2	4	7	1	30	2	1	6	0	0	0	0	0					0	0		0				1	0.5	1	1	1	1	1.75	0.25	150	1050	496	0	0	1	4560	0	0	0	0	0	0	0	0	0
2	2	3	6	6	1	45	2	1	4	0	0	0	0	0					0	0		0				1	2.5	1	0	1	1	2	1.25	600	950	140	0	0	1	1073	0	0	0	0	0	0	0	0	0
2	3	4	6	4	0	48	2	1	10	0	0	0	0	0					0	0		0				1	3	0	0	1	1	2.5	1.5	380	1050	558	0	0	1	3713	0	0	0	0	0	0	0	0	0
2	2	3	6	10	0	50	2	1	10	0	0	0	0	0					0	0		0				1	3.25	0	0	1	0	0	0	0	0	0	0	0	1	4152	0	0	0	0	0	0	0	0	0
2	2	3	6	9	1	53	2	1	12	0	0	0	0	0					0	0		0				1	0.5	1	0	1	0	0	0	0	0	0	0	0	1	2938	0	4	55	6	4	45	0	0	0
2	2	2	3	3	1	51	2	1	8	0	0	0	0	0					0	0		0				1	2	1	0	1	1	1.75	1	270	2200	488	1	3371	1	2812	1	3	120	3	2	50	3	2	45
2	3	4	6	10	0	33	2	1	4	0	0	0	0	0					0	0		0				1	1	0	0	1	1	0	0	0	0	0	1	13125	1	1258	1	0	0	0	0	0	0	0	45
2	2	2	4	5	0	61	2	1	8	0	0	0	0	0					0	0		0				1	2.5	1	0	1	1	1.75	1.25	310	1050	140	0	0	1	1283	0	0	0	0	0	0	0	0	0
1	1	1	1	8	1	36	2	1	12	0	0	0	0	0					0	0		0				1	1.25	1	1	1	0	0	0	0	0	0	0	0	1	1215	0	0	0	0	0	0	0	0	0
1	1	1	2	10	1	32	2	1	8	0	0	0	0	0					0	0		0				1	1	0	1	1	0	0	0	0	0	0	0	0	1	3047	0	0	0	0	0	0	0	0	0
2	2	3	5	9	0	38	2	1	4	0	0	0	0	0					0	0		0				1	1.5	1	0	1	0	0	0	0	0	0	0	0	1	7895	0	0	0	0	0	0	0	0	0
2	3	4	6	4	1	48	5	1	12	0	0	0	0	0					0	0		0				1	0.5	0	0	1	0	0	0	0	0	0	0	0	1	1888	0	2	40	5	2	40	0	0	0
2	2	3	5	8	1	49	2	1	6	0	0	0	0	0					0	0		0				1	0.5	1	1	1	0	0	0.25	0	0	0	0	0	1	712.5	0	0	0	0	0	0	0	0	0
2	3	4	6	6	0	42	2	1	4	0	0	0	0	0					0	0		0				1	1	1	1	1	1	2.25	0.5	340	2400	140	1	0	1	3092	1	2	45	12	2	40	0	0	0
1	1	1	1	8	1	32	2	1	4	0	0	0	0	0					0	0		0				1	3	0	1	1	1	0	0	0	0	0	1	0	1	1323	1	3	70	7	5	50	0	0	0
2	2	2	4	4	1	65	5	1	5	0	0	0	0	0					0	0		0				1	0.5	0	1	1	0	0	0	0	0	0	0	0	1	760	0	0	0	0	0	0	0	0	0
2	2	3	6	4	1	55	2	2	0	0	0	0	0	0					0	0		0				1	2	0	0	1	1	2	1	300	1300	419	1	0	0	0	1	2	40	5	2	40	0	0	0
1	1	1	1	8	1	57	2	1	12	0	0	0	0	0					0	0		0				1	2	1	1	1	1	2	1	325	2500	621	0	0	1	3505	0	0	0	0	0	0	0	0	0
2	2	3	5	5	1	53	2	1	10	0	0	0	0	0					0	0		0				1	0.25	1	0	1	1	1	1	150	1400	310	0	0	1	4013	0	0	0	0	0	0	0	0	0
2	2	3	6	4	0	51	2	1	5	0	0	0	0	0					0	0		0				1	3	0	0	1	1	2.5	1.5	375	1050	349	0	0	0	0	0	0	0	0	0	0	0	0	0
2	2	2	3	6	1	64	2	1	0	0	0	0	0	0					0	0		0				1	0	1	0	1	0	0	0	0	0	0	0	0	0	0	0	2	77	5	2	60	2	3	45
2	2	3	5	5	1	34	2	1	8	0	0	0	0	0					0	0		0				1	2	0	0	1	1	2	1	310	1750	371	0	0	1	1411	0	0	0	0	0	0	0	0	0
1	1	1	2	5	1	56	4	2	7	0	0	0	0	0					0	0		0				1	0	0	0	1	0	0	0	0	0	0	0	0	1	2031	0	0	0	0	0	0	0	0	0
2	2	3	5	10	0	58	2	2	4	0	0	0	0	0					0	0		0				1	3	1	0	1	0	0	0	0	0	0	0	0	0	0	0	0	0	0	0	0	0	0	0
2	2	2	4	3	1	45	2	2	4	0	0	0	0	0					0	0		0				1	1.25	0	1	1	0	0	0	0	0	0	0	0	1	2233	0	0	0	0	0	0	0	0	0
2	2	3	5	3	1	58	2	2	8	0	0	0	0	0					0	0		0				1	1	1	0	1	0	0	0	0	0	0	0	0	1	1484	0	0	0	0	0	0	0	0	0
2	2	2	4	4	1	58	3	1	6	0	0	0	0	0					0	0		0				1	1	1	1	1	1	1.75	0.5	255	1050	621	0	0	0	0	0	0	0	0	0	0	0	0	0
2	2	3	5	3	1	66	2	2	8	0	0	0	0	0					0	0		0				1	3.5	1	1	1	1	3	1.75	460	2200	186	0	0	1	4232	0	0	0	0	0	0	0	0	0
1	1	1	2	9	1	48	2	1	7	0	0	0	0	0					0	0		0				1	2.25	0	0	1	1	0	1	0	0	0	1	1540	1	2257	1	9	45	2	7	40	2	2	40
2	2	2	4	3	1	50	3	2	8	0	0	0	0	0					0	0		0				1	2	0	1	1	1	1.75	1	255	2200	554	1	0	1	1283	1	0	0	0	0	0	0	0	50
1	1	1	2	7	0	38	2	1	9	0	0	0	0	0					0	0		0				1	1.75	0	0	1	1	1.75	0.88	290	2200	270	0	0	1	1109	0	0	0	0	0	0	0	0	0
2	2	2	3	8	0	58	2	1	4	0	0	0	0	0					0	0		0				1	2.75	1	1	1	1	2.25	1.38	345	2400	558	1	2893	1	1158	1	1	40	2	1	35	2	1	35
2	2	3	5	6	1	72	2	1	8	0	0	0	0	0					0	0		0				1	2	1	0	1	1	1.75	1	270	2350	466	0	0	1	7315	0	0	0	0	0	0	0	0	0
1	1	1	1	8	1	50	2	2	3	0	0	0	0	0					0	0		0				1	2	1	1	1	1	1	1	325	1050	270	1	3740	1	607.5	1	5	80	8	5	60	5	6	45
1	1	1	1	4	1	52	2	1	10	0	0	0	0	0					0	0		0				1	2	1	1	1	1	1	1	165	2100	743	1	41800	1	891	1	3	60	2	6	35	2	2	30
2	2	3	6	6	1	55	2	1	8	0	0	0	0	0					0	0		0				1	0.5	0	1	1	1	2.5	0.25	375	1950	279	0	0	1	3217	0	0	0	0	0	0	0	0	0
2	3	4	6	5	0	53	2	1	12	0	0	0	0	0					0	0		0				1	1	1	0	1	0	0	0	0	0	0	0	0	0	0	0	0	0	0	0	0	0	0	0
2	2	3	5	7	1	68	2	1	6	0	0	0	0	0					0	0		0				1	2.5	0	0	1	1	2	1.25	310	2400	466	0	0	1	2822	0	0	0	0	0	0	0	0	0
2	2	3	6	4	1	59	2	2	10	0	0	0	0	0					0	0		0				1	2.25	1	1	1	1	2	1.13	450	2250	505	1	0	1	1129	1	4	55	6	4	45	0	0	0
2	2	3	5	8	1	81	2	1	2	0	0	0	0	0					0	0		0				1	0.75	1	1	1	1	1.25	0.38	240	1100	330	1	2468	1	1197	1	0	0	0	0	0	0	0	40
1	1	1	1	10	0	56	2	1	6	0	0	0	0	0					0	0		0				1	0.5	0	0	1	0	0	0	0	0	0	0	0	1	2286	0	0	0	0	0	0	0	0	0
2	2	3	6	7	1	49	2	2	8	0	0	0	0	0					0	0		0				1	3.25	0	0	1	1	2.75	1	415	2700	279	0	0	1	5629	0	0	0	0	0	0	0	0	0
2	3	4	6	7	0	37	5	2	4	0	0	0	0	0					0	0		0				1	2.5	1	1	1	0	0	0	0	0	0	0	0	1	1180	0	0	0	0	0	0	0	0	0
2	2	3	5	11	1	61	2	2	7	0	0	0	0	0					0	0		0				1	1	1	1	1	0	0	0	0	0	0	0	0	1	1536	0	0	0	0	0	0	0	0	0
1	1	1	2	9	1	32	2	1	8	0	0	0	0	0					0	0		0				1	2.75	1	0	1	1	2.5	1.38	410	2300	279	1	16500	1	3329	1	0	0	0	0	0	0	0	0
2	2	3	6	4	0	65	2	2	10	0	0	0	0	0					0	0		0				1	0.75	1	1	1	0	0	0	0	0	0	0	0	1	4740	0	0	0	0	0	0	0	0	0
2	2	2	4	5	0	54	2	1	6	0	0	0	0	0					0	0		0				1	1	1	0	1	1	1.75	0.5	615	2400	207	0	0	1	3363	0	0	0	0	0	0	0	0	0
1	1	1	1	8	1	28	2	2	10	0	0	0	0	0					0	0		0				1	1.75	1	1	1	1	1.25	0.88	710	2400	279	0	0	1	5342	0	0	0	0	0	0	0	0	0
2	2	3	6	7	0	56	2	1	10	0	0	0	0	0					0	0		0				1	3.5	0	1	1	1	2.5	1.75	375	2100	349	1	0	1	694.5	1	0	0	0	0	0	0	0	0
1	1	1	2	11	1	47	2	1	3	0	0	0	0	0					0	0		0				1	2	1	1	1	1	1.75	1	285	1300	140	1	6160	1	3329	1	0	0	0	0	0	0	0	0
2	2	3	5	7	1	35	2	2	4	0	0	0	0	0					0	0		0				1	0.75	0	0	1	0	0	0	0	0	0	0	0	1	4788	0	0	0	0	0	0	0	0	0
1	1	1	1	9	1	43	2	1	9	0	0	0	0	0					0	0		0				1	0.5	0	0	1	0	0	0.25	0	0	0	0	0	1	1215	0	0	0	0	0	0	0	0	0
2	2	2	4	6	1	36	4	1	2	0	0	0	0	0					0	0		0				1	0.5	1	0	1	1	0	0.25	0	0	0	1	0	1	2565	1	0	0	0	0	0	0	0	0
2	2	2	4	4	1	43	2	1	5	0	0	0	0	0					0	0		0				1	2	0	1	1	0	0	1	0	0	0	0	0	1	1283	0	0	0	0	0	0	0	0	0
2	2	2	3	6	1	62	2	2	2	0	0	0	0	0					0	0		0				1	2.5	1	0	1	1	1.75	1	270	1900	558	1	0	0	0	1	0	0	0	0	0	0	0	0
1	1	1	1	7	0	47	2	1	3	0	0	0	0	0					0	0		0				1	0	0	1	1	0	0	0	0	0	0	0	0	1	2313	0	0	0	0	0	0	0	0	0
2	2	3	5	7	1	59	2	1	5	0	0	0	0	0					0	0		0				1	3.25	0	0	1	1	0	0	0	0	0	1	0	1	2257	1	5	40	2	6	40	2	2	30
1	1	1	1	11	1	38	2	1	9	0	0	0	0	0					0	0		0				1	1.5	0	0	1	1	1.25	0.75	205	1450	311	1	6347	1	2025	1	0	0	0	0	0	0	0	0
2	2	3	6	3	1	48	3	1	2	0	0	0	0	0					0	0		0				1	1	0	1	1	0	0	0	0	0	0	0	0	1	6192	0	0	0	0	0	0	0	0	0
2	2	3	5	8	0	41	2	1	2	0	0	0	0	0					0	0		0				1	3	0	1	1	1	2	1.5	310	1900	371	1	8328	1	2822	1	2	60	5	6	40	3	4	0
2	2	3	5	7	1	61	2	2	6	0	0	0	0	0					0	0		0				1	1	0	0	1	0	0	0	0	0	0	0	0	1	2257	0	0	0	0	0	0	0	0	0
2	2	3	5	6	0	37	3	1	4	0	0	0	0	0					0	0		0				1	0	0	0	1	1	1.25	1	190	1300	378	1	0	1	5643	1	6	45	12	2	40	0	0	35
2	2	2	3	7	1	47	2	1	8	0	0	0	0	0					0	0		0				1	3.5	0	0	1	1	2.5	1	320	1700	140	1	0	1	2565	1	2	65	7	2	40	2	2	0
1	1	1	1	9	1	35	2	1	8	0	0	0	0	0					0	0		0				1	1.5	0	1	1	1	1.25	0.75	205	1600	270	1	0	1	2430	1	0	0	0	0	0	0	0	0
1	1	1	1	8	1	34	2	2	0	0	0	0	0	0					0	0		0				1	2.25	0	1	1	0	0	0	0	0	0	0	0	1	5103	0	0	0	0	0	0	0	0	0
2	2	3	5	6	1	33	2	1	2	0	0	0	0	0					0	0		0				1	1.5	1	0	1	1	1.75	0.75	270	2700	349	0	0	1	2820	0	0	0	0	0	0	0	0	0
2	2	3	5	7	0	36	2	1	6	0	0	0	0	0					0	0		0				1	0.5	1	1	1	0	0	0	0	0	0	0	0	1	1129	0	0	0	0	0	0	0	0	0
2	2	2	4	3	1	37	2	1	2	0	0	0	0	0					0	0		0				1	2	1	0	1	1	1.75	1	255	1600	270	0	0	1	2565	0	0	0	0	0	0	0	0	0
2	2	3	6	9	1	54	2	1	2	0	0	0	0	0					0	0		0				1	0.75	1	0	1	0	0	0	0	0	0	0	0	0	0	0	4	55	6	4	45	0	0	0
2	2	2	3	6	1	73	3	2	0	0	0	0	0	0					0	0		0				1	2	1	1	1	0	0	0	0	0	0	0	0	1	2235	0	0	0	0	0	0	0	0	0
1	1	1	1	7	1	54	2	1	6	0	0	0	0	0					0	0		0				1	0	0	0	1	0	0	0	0	0	0	0	0	1	1260	0	0	0	0	0	0	0	0	0
1	1	1	2	4	1	56	2	2	8	0	0	0	0	0					0	0		0				1	0.75	1	1	1	0	0	0	0	0	0	0	0	1	2880	0	0	0	0	0	0	0	0	0
2	2	2	3	4	1	28	2	2	8	0	0	0	0	0					0	0		0				1	2	0	0	1	1	1.75	1	270	2000	419	0	0	1	3662	0	0	0	0	0	0	0	0	0
1	1	1	2	6	1	46	2	1	8	0	0	0	0	0					0	0		0				1	0	0	0	1	0	0	0	0	0	0	0	0	1	1382	0	0	0	0	0	0	0	0	0
2	2	2	3	4	1	43	2	1	6	0	0	0	0	0					0	0		0				1	0.75	1	1	1	0	0	0	0	0	0	0	0	1	5583	0	0	0	0	0	0	0	0	0
1	1	1	1	8	0	47	2	1	2	0	0	0	0	0					0	0		0				1	0.25	0	0	1	0	0	0	0	0	0	0	0	1	0	0	0	0	0	0	0	0	0	0
1	1	1	1	3	0	45	2	1	12	0	0	0	0	0					0	0		0				1	0.75	1	0	1	0	0	0	0	0	0	0	0	1	2286	0	0	0	0	0	0	0	0	0
1	1	1	2	11	1	44	2	2	0	0	0	0	0	0					0	0		0				1	2.5	1	1	1	1	2	1.25	455	2900	558	1	0	1	3208	1	2	77	5	2	60	2	3	45
1	1	1	1	10	1	68	2	1	12	0	0	0	0	0					0	0		0				1	2	0	1	1	1	1.75	1	0	2050	120	0	0	1	2430	0	0	0	0	0	0	0	0	0
1	1	1	1	4	1	51	2	2	9	0	0	0	0	0					0	0		0				1	2	1	0	1	1	3	1	490	2900	437	0	0	1	2138	0	0	0	0	0	0	0	0	0
1	1	1	1	6	1	43	2	2	10	0	0	0	0	0					0	0		0				1	2.75	1	0	1	1	2	1	325	2500	155	1	0	1	2565	1	0	0	0	0	0	0	0	0
1	1	1	1	9	1	45	2	1	3	0	0	0	0	0					0	0		0				1	0	0	0	1	0	0	0	0	0	0	0	0	1	720	0	2	65	7	2	40	2	2	30
2	2	2	3	6	1	81	2	1	3	0	0	0	0	0					0	0		0				1	0.25	1	1	1	0	0	0	0	0	0	0	0	1	5793	0	0	0	0	0	0	0	0	0
2	2	2	4	3	1	34	2	1	9	0	0	0	0	0					0	0		0				1	0.1	0	1	1	0	0	0.05	0	0	0	0	0	1	5130	0	0	0	0	0	0	0	0	0
2	2	2	3	7	0	67	2	1	6	0	0	0	0	0					0	0		0				1	1.5	1	1	1	1	2	0.75	310	2800	419	0	0	1	4693	0	0	0	0	0	0	0	0	0
1	1	1	2	7	0	27	2	1	4	0	0	0	0	0					0	0		0				1	2	1	1	1	1	1.75	1	285	2800	140	1	0	0	0	1	0	0	0	0	0	0	0	0
2	2	3	5	6	1	50	2	2	4	0	0	0	0	0					0	0		0				1	0.5	1	0	1	1	1.75	0.25	270	1650	259	0	0	1	1463	0	0	0	0	0	0	0	0	0
2	2	3	5	7	1	34	2	1	8	0	0	0	0	0					0	0		0				1	1	0	0	1	1	1.25	0.5	310	2100	349	0	0	1	4514	0	0	0	0	0	0	0	0	0
2	2	3	6	9	1	48	2	1	4	0	0	0	0	0					0	0		0				1	3.25	1	0	1	1	2	1	600	1150	628	0	0	1	6192	0	0	0	0	0	0	0	0	0
2	2	3	6	10	0	67	2	2	6	0	0	0	0	0					0	0		0				1	0.5	0	1	1	1	0	0	0	0	0	0	0	1	2144	0	0	0	0	0	0	0	0	0
1	1	1	1	10	1	35	2	1	10	0	0	0	0	0					0	0		0				1	3	1	0	1	1	2.55	1.5	415	2800	186	0	0	1	4010	0	0	0	0	0	0	0	0	0
2	2	2	4	7	0	66	2	1	2	0	0	0	0	0					0	0		0				1	2	1	0	1	0	0	0	0	0	0	0	0	0	0	0	0	0	0	0	0	0	0	0
2	3	4	6	9	1	55	2	2	6	0	0	0	0	0					0	0		0				1	1.25	0	0	1	0	0	0	0	0	0	0	0	1	3539	0	0	0	0	0	0	0	0	0
2	2	2	3	9	1	24	2	1	10	0	0	0	0	0					0	0		0				1	3	0	0	1	1	2.75	1.5	420	2050	698	0	0	1	3662	0	0	0	0	0	0	0	0	0
1	1	1	1	8	1	59	2	2	10	0	0	0	0	0					0	0		0				1	1	0	1	1	0	0	0	0	0	0	0	0	1	3186	0	0	0	0	0	0	0	0	0
2	3	4	6	7	1	53	2	1	9	0	0	0	0	0					0	0		0				1	1	0	0	1	0	0	0	0	0	0	0	0	1	2665	0	0	0	0	0	0	0	0	0
1	1	1	2	10	1	24	4	1	10	0	0	0	0	0					0	0		0				1	3	1	0	1	1	2.75	1.5	650	1350	419	0	0	1	4063	0	0	0	0	0	0	0	0	0
2	3	4	6	8	0	53	2	1	8	0	0	0	0	0					0	0		0				1	2	1	0	1	1	0	0	0	0	0	1	20790	1	1416	1	0	0	0	0	0	0	0	0
1	1	1	1	6	0	69	3	1	2	0	0	0	0	0					0	0		0				1	2	0	1	1	1	0	0	0	0	0	0	0	1	2430	0	0	0	0	0	0	0	0	0
1	1	1	1	10	1	64	5	1	6	0	0	0	0	0					0	0		0				1	0.5	1	0	1	0	0	0	0	0	0	0	0	1	1215	0	0	0	0	0	0	0	0	0
2	3	4	6	4	1	53	2	1	4	0	0	0	0	0					0	0		0				1	3	1	0	1	1	2.5	1	380	1150	530	1	3675	1	2359	1	1	40	7	1	35	3	1	0
1	1	1	1	8	1	42	2	1	6	0	0	0	0	0					0	0		0				1	0.75	1	0	1	0	0	0	0	0	0	0	0	1	6300	0	0	0	0	0	0	0	0	0
2	2	3	6	7	0	45	2	1	9	0	0	0	0	0					0	0		0				1	1	1	1	1	1	0	0.5	0	0	0	1	0	1	952.9	1	0	0	0	0	0	0	0	0
2	2	3	6	6	1	55	2	2	4	0	0	0	0	0					0	0		0				1	3.75	0	1	1	0	0	0	0	0	0	0	0	1	1529	0	0	0	0	0	0	0	0	0
2	2	3	6	3	0	57	2	2	2	0	0	0	0	0					0	0		0				1	2	0	1	1	1	0	0	0	0	0	0	0	1	2343	0	0	0	0	0	0	0	0	0
2	2	3	5	4	1	38	2	1	2	0	0	0	0	0					0	0		0				1	1.5	1	0	1	0	0	0	0	0	0	0	0	1	5463	0	0	0	0	0	0	0	0	0
1	1	1	1	6	1	56	2	1	6	0	0	0	0	0					0	0		0				1	2	0	1	1	1	2.75	1	450	1300	248	0	0	1	3825	0	0	0	0	0	0	0	0	0
1	1	1	1	2	1	58	2	1	4	0	0	0	0	0					0	0		0				1	1.75	1	1	1	1	0	0	0	0	0	1	0	1	2430	1	0	0	0	0	0	0	0	0
2	2	3	6	5	1	44	2	1	9	0	0	0	0	0					0	0		0				1	2	1	0	1	1	0	0	0	0	0	1	0	1	3040	1	3	64	5	6	35	6	8	0
2	3	4	6	4	1	46	2	2	4	0	0	0	0	0					0	0		0				1	3	1	0	1	1	2.5	1.5	380	1600	419	0	0	1	1048	0	4	55	6	4	45	0	0	0
1	1	1	2	6	1	47	2	1	6	0	0	0	0	0					0	0		0				1	0.75	0	1	1	0	0	0	0	0	0	0	0	1	1053	0	0	0	0	0	0	0	0	0
2	2	2	4	7	1	53	2	1	4	0	0	0	0	0					0	0		0				1	2	1	1	1	1	1.75	1	255	1150	140	1	0	1	4560	1	5	40	7	5	40	5	2	40
2	2	3	6	8	0	50	2	2	8	0	0	0	0	0					0	0		0				1	0.5	0	0	1	0	0	0	0	0	0	0	0	0	0	0	0	0	0	0	0	0	0	0
1	1	1	2	6	1	56	2	2	2	0	0	0	0	0					0	0		0				1	0.75	1	0	1	0	0	0	0	0	0	0	0	1	2775	0	0	0	0	0	0	0	0	0
1	1	1	1	9	1	68	2	1	10	0	0	0	0	0					0	0		0				1	3	0	0	1	1	1.55	1.5	415	1300	135	0	0	1	1215	0	0	0	0	0	0	0	0	0
1	1	1	2	9	1	53	2	2	12	0	0	0	0	0					0	0		0				1	0	0	1	1	0	0	0	0	0	0	0	0	0	2138	0	0	0	0	0	0	0	0	0
1	1	1	1	6	1	67	2	1	4	0	0	0	0	0					0	0		0				1	2.5	1	1	1	1	2	1.25	0	1500	160	0	0	0	0	0	0	0	0	0	0	0	0	0
1	1	1	1	8	1	47	3	1	8	0	0	0	0	0					0	0		0				1	3	1	1	1	1	2.25	1.5	655	3100	371	0	0	1	1455	0	0	0	0	0	0	0	0	0
2	2	3	5	4	0	65	2	1	10	0	0	0	0	0					0	0		0				1	3.25	0	0	1	0	0	0	0	0	0	0	0	0	0	0	0	0	0	0	0	0	0	0
2	2	2	4	10	1	71	2	2	5	0	0	0	0	0					0	0		0				1	2	0	0	1	0	0	0	0	0	0	0	0	1	641.3	0	0	0	0	0	0	0	0	0
2	2	2	3	4	1	64	2	2	2	0	0	0	0	0					0	0		0				1	2	1	1	1	1	1.75	1	220	900	310	1	0	1	2235	1	2	50	9	2	40	4	2	40
1	1	1	1	9	1	37	4	1	5	0	0	0	0	0					0	0		0				1	3	1	0	1	1	0	0	0	0	0	1	0	0	0	1	0	0	0	0	0	0	0	0
1	1	1	1	6	0	66	4	2	4	0	0	0	0	0					0	0		0				1	0	0	0	1	0	0	0	0	0	0	0	0	1	3038	0	0	0	0	0	0	0	0	0
2	3	4	6	6	1	48	2	1	4	0	0	0	0	0					0	0		0				1	1	1	1	1	0	0	0	0	0	0	0	0	1	2359	0	0	0	0	0	0	0	0	0
2	2	2	3	7	1	68	2	2	2	0	0	0	0	0					0	0		0				1	0.5	0	1	1	0	0	0	0	0	0	0	0	1	1411	0	0	0	0	0	0	0	0	0
1	1	1	2	6	1	26	2	1	2	0	0	0	0	0					0	0		0				1	0.75	1	0	1	0	0	0	0	0	0	0	0	1	2784	0	0	0	0	0	0	0	0	0
2	3	4	6	6	0	70	2	1	6	0	0	0	0	0					0	0		0				1	1	1	0	1	0	0	0	0	0	0	0	0	1	4247	0	0	0	0	0	0	0	0	0
2	2	3	6	8	0	33	2	1	6	0	0	0	0	0					0	0		0				1	0.5	1	0	1	1	0	0	0	0	0	0	0	1	3069	0	0	0	0	0	0	0	0	0
1	1	1	2	7	1	27	2	1	8	0	0	0	0	0					0	0		0				1	0.75	1	1	1	0	0	0	0	0	0	0	0	1	1355	0	0	0	0	0	0	0	0	0
2	3	4	6	6	0	67	2	2	10	0	0	0	0	0					0	0		0				1	1	1	0	1	0	0	0	0	0	0	0	0	0	0	0	0	0	0	0	0	0	0	0
2	2	2	4	7	1	41	2	1	6	0	0	0	0	0					0	0		0				1	0.5	1	1	1	1	1.75	0.25	490	1350	315	0	0	1	3515	0	0	0	0	0	0	0	0	0
2	2	2	4	4	1	47	2	1	5	0	0	0	0	0					0	0		0				1	0.75	0	0	1	0	0	0	0	0	0	0	0	1	1349	0	0	0	0	0	0	0	0	0
1	1	1	1	7	1	64	2	1	4	0	0	0	0	0					0	0		0				1	0.25	0	1	1	0	0	0	0	0	0	0	0	1	607.5	0	0	0	0	0	0	0	0	0
1	1	1	2	6	0	51	2	1	2	0	0	0	0	0					0	0		0				1	3	1	0	1	1	2	1.5	325	1150	698	1	0	1	2138	1	0	0	0	0	0	0	0	0
2	2	2	3	5	0	35	2	1	4	0	0	0	0	0					0	0		0				1	1	0	1	1	0	0	0	0	0	0	0	0	1	3612	0	0	0	0	0	0	0	0	0
1	1	1	1	6	0	47	1	1	12	0	0	0	0	0					0	0		0				1	0.75	1	1	1	0	0	0	0	0	0	0	0	1	3645	0	0	0	0	0	0	0	0	0
2	3	4	6	2	0	70	2	2	2	0	0	0	0	0					0	0		0				1	2	0	1	1	1	1.75	1	270	1600	419	0	0	1	3232	0	0	0	0	0	0	0	0	0
1	1	1	1	3	1	54	5	2	9	0	0	0	0	0					0	0		0				1	0	1	0	1	0	0	0	0	0	0	0	0	1	3038	0	0	0	0	0	0	0	0	0
2	2	3	6	6	1	34	2	1	4	0	0	0	0	0					0	0		0				1	0.75	1	0	1	0	0	0	0	0	0	0	0	1	2888	0	0	0	0	0	0	0	0	0
2	2	2	3	8	1	26	2	2	2	0	0	0	0	0					0	0		0				1	2	1	1	1	1	0	0	0	0	0	0	0	1	5866	0	0	0	0	0	0	0	0	0
2	2	3	5	3	0	34	2	1	6	0	0	0	0	0					0	0		0				1	1.25	0	0	1	0	0	0	0	0	0	0	0	1	4370	0	0	0	0	0	0	0	0	0
2	2	2	3	8	1	57	2	1	8	0	0	0	0	0					0	0		0				1	2	1	0	1	1	1.75	1	270	1900	488	0	0	1	2682	0	0	0	0	0	0	0	0	0
2	2	3	5	5	1	55	2	1	2	0	0	0	0	0					0	0		0				1	0	1	1	1	1	1	0	155	1600	124	0	0	1	2822	0	0	0	0	0	0	0	0	0
1	1	1	2	4	1	33	2	1	2	0	0	0	0	0					0	0		0				1	2.75	0	1	1	1	1.75	1	285	2950	279	1	0	1	2663	1	5	40	7	5	40	5	2	40
2	3	4	6	3	1	66	2	1	8	0	0	0	0	0					0	0		0				1	3	1	0	1	1	3	0	470	2250	678	0	0	1	1573	0	0	0	0	0	0	0	0	0
2	2	2	3	11	1	50	2	1	8	0	0	0	0	0					0	0		0				1	3	0	1	1	1	2.55	1.5	390	2800	698	1	7590	1	2948	1	0	0	0	0	0	0	0	0
2	2	2	3	5	1	26	2	2	8	0	0	0	0	0					0	0		0				1	0	1	0	1	0	0	0	0	0	0	0	0	1	1521	0	0	0	0	0	0	0	0	0
1	1	1	1	11	1	70	2	2	2	0	0	0	0	0					0	0		0				1	2	0	1	1	1	0	0	0	0	0	0	0	1	630	0	0	0	0	0	0	0	0	0
2	2	3	5	6	1	30	2	2	2	0	0	0	0	0					0	0		0				1	2.25	0	0	1	0	0	0	0	0	0	0	0	1	1129	0	0	0	0	0	0	0	0	0
1	1	1	1	3	1	47	2	1	4	0	0	0	0	0					0	0		0				1	3	1	0	1	1	2	1	325	1050	270	1	0	1	2430	1	2	65	7	2	40	2	2	30
1	1	1	1	5	1	58	2	1	8	0	0	0	0	0					0	0		0				1	0.25	0	0	1	0	0	0.13	0	0	0	0	0	1	4010	0	0	0	0	0	0	0	0	0
2	2	3	5	7	1	47	2	1	2	0	0	0	0	0					0	0		0				1	0.5	1	0	1	0	0	0	0	0	0	0	0	1	2822	0	0	0	0	0	0	0	0	0
2	2	2	4	4	1	55	2	1	4	0	0	0	0	0					0	0		0				1	2.75	1	0	1	1	2	1	295	2300	270	1	0	1	2565	1	3	65	9	3	45	3	3	0
1	1	1	1	3	1	49	2	2	2	0	0	0	0	0					0	0		0				1	2	0	1	1	1	1.75	1	430	1300	558	0	0	1	4208	0	2	65	7	2	40	2	2	30
1	1	1	2	6	1	28	3	1	2	0	0	0	0	0					0	0		0				1	2	1	1	1	1	1.75	1	285	3000	558	1	0	1	3612	1	0	0	0	0	0	0	0	0
1	1	1	2	7	0	24	2	1	2	0	0	0	0	0					0	0		0				1	3	1	0	1	1	0	0	0	0	0	0	0	1	3933	0	0	0	0	0	0	0	0	0
2	2	2	3	8	1	68	2	1	2	0	0	0	0	0					0	0		0				1	2	1	0	1	1	0	0	0	0	0	0	0	0	0	0	0	0	0	0	0	0	0	0
2	3	4	6	7	1	46	2	1	6	0	0	0	0	0					0	0		0				1	2	0	1	1	1	2	1	310	1900	349	1	13125	1	2831	1	5	40	7	5	40	5	2	40
2	2	3	6	6	0	43	2	2	12	0	0	0	0	0					0	0		0				1	2	0	0	1	1	1.75	1	620	1800	419	1	4095	0	0	1	5	40	7	5	40	5	2	40
2	2	3	6	8	0	47	2	2	4	0	0	0	0	0					0	0		0				1	1.75	0	0	1	1	1.75	0.88	265	1300	419	1	0	0	0	1	2	40	5	2	40	0	0	0
1	1	1	1	10	1	55	2	1	7	0	0	0	0	0					0	0		0				1	1.5	1	1	1	1	2.5	0.75	410	1900	466	0	0	1	2673	0	0	0	0	0	0	0	0	0
2	2	2	4	7	0	35	2	2	2	0	0	0	0	0					0	0		0				1	1	0	0	1	1	0	0	0	0	0	1	0	1	1397	1	3	60	6	5	45	2	2	40
2	2	3	6	6	0	59	2	2	12	0	0	0	0	0					0	0		0				1	0	1	0	1	0	0	0	0	0	0	0	0	1	4567	0	4	55	6	4	45	0	0	0
2	2	2	3	3	1	71	2	1	6	0	0	0	0	0					0	0		0				1	3.25	0	1	1	0	0	0	0	0	0	0	0	1	2565	0	0	0	0	0	0	0	0	0
2	2	2	3	8	1	70	2	1	6	0	0	0	0	0					0	0		0				1	1	1	1	1	0	0	0	0	0	0	0	0	1	579.6	0	0	0	0	0	0	0	0	0
1	1	1	2	8	1	36	2	1	10	0	0	0	0	0					0	0		0				1	2.75	0	0	1	1	0.5	1	410	3000	537	1	19800	1	2031	1	0	0	0	0	0	0	0	0
2	3	4	6	6	0	56	2	1	8	0	0	0	0	0					0	0		0				1	3	1	0	1	1	1.25	1.5	140	750	120	1	0	1	2359	1	5	40	7	5	40	5	2	40
2	2	3	5	4	1	37	2	1	8	0	0	0	0	0					0	0		0				1	2.75	0	0	1	1	2	1.38	310	2700	140	0	0	1	2257	0	0	0	0	0	0	0	0	0
2	2	3	6	6	1	65	2	1	9	0	0	0	0	0					0	0		0				1	0.75	0	0	1	0	0	0	0	0	0	0	0	1	2829	0	0	0	0	0	0	0	0	0
2	2	3	5	8	0	49	2	2	8	0	0	0	0	0					0	0		0				1	0.75	0	0	1	0	0	0	0	0	0	0	0	1	5016	0	0	0	0	0	0	0	0	0
1	1	1	1	9	1	68	2	2	8	0	0	0	0	0					0	0		0				1	1	1	0	1	0	0	0	0	0	0	0	0	1	1215	0	0	0	0	0	0	0	0	0
2	2	2	4	7	0	35	2	1	6	0	0	0	0	0					0	0		0				1	1.5	0	0	1	0	0	0	0	0	0	0	0	1	2565	0	0	0	0	0	0	0	0	0
2	2	3	5	8	1	56	2	1	4	0	0	0	0	0					0	0		0				1	0.5	1	0	1	0	0	0	0	0	0	0	0	1	3401	0	0	0	0	0	0	0	0	0
2	2	3	6	8	0	34	2	1	5	0	0	0	0	0					0	0		0				1	3	1	0	1	1	2	1.5	300	1800	558	1	0	1	3217	1	0	0	0	0	0	0	0	0
1	1	1	1	8	1	32	2	1	4	0	0	0	0	0					0	0		0				1	0	1	1	1	0	0	0	0	0	0	0	0	1	3339	0	0	0	0	0	0	0	0	0
2	2	3	6	8	1	55	2	1	4	0	0	0	0	0					0	0		0				1	0.5	1	1	1	1	1.5	0.25	225	1300	698	0	0	1	1228	0	0	0	0	0	0	0	0	0
2	2	3	6	4	0	55	2	2	10	0	0	0	0	0					0	0		0				1	2	0	1	1	1	1.75	1	265	1050	419	1	0	1	3221	1	0	0	0	0	0	0	0	0
2	2	3	5	9	1	51	2	1	4	0	0	0	0	0					0	0		0				1	2.25	0	1	1	1	2	1.13	310	1150	140	0	0	1	2257	0	0	0	0	0	0	0	0	0
2	2	2	4	2	1	61	2	1	2	0	0	0	0	0					0	0		0				1	3.5	1	0	1	1	0.5	1	255	800	270	1	0	0	0	1	0	0	0	0	0	0	0	0
2	2	2	4	9	1	70	2	1	8	0	0	0	0	0					0	0		0				1	2	0	0	1	1	1.75	1	680	2200	558	0	0	1	3363	0	0	0	0	0	0	0	0	0
2	2	3	6	3	1	56	2	1	4	0	0	0	0	0					0	0		0				1	2.5	0	0	1	1	1.25	1	340	2600	279	0	0	1	2264	0	0	0	0	0	0	0	0	0
2	3	4	6	8	0	65	2	1	9	0	0	0	0	0					0	0		0				1	0.25	1	1	1	1	2	0.13	310	550	698	1	22575	1	1283	1	0	0	0	0	0	0	0	45
2	2	2	3	8	1	45	2	1	4	0	0	0	0	0					0	0		0				1	0	1	0	1	0	0	0	0	0	0	0	0	1	2235	0	0	0	0	0	0	0	0	0
1	1	1	1	8	0	35	2	1	9	0	0	0	0	0					0	0		0				1	0	1	0	1	0	0	0	0	0	0	0	0	1	630	0	0	0	0	0	0	0	0	0
1	1	1	2	4	1	42	3	1	2	0	0	0	0	0					0	0		0				1	2	0	0	1	1	0	0	0	0	0	1	0	1	1336	1	0	0	0	0	0	0	0	0
2	2	3	5	2	1	70	2	1	9	0	0	0	0	0					0	0		0				1	2	1	0	1	0	0	0	0	0	0	0	0	1	752.4	0	0	0	0	0	0	0	0	0
1	1	1	2	8	1	31	2	1	2	0	0	0	0	0					0	0		0				1	0	0	1	1	0	0	0	0	0	0	0	0	1	3047	0	0	0	0	0	0	0	0	0
2	2	2	3	9	1	47	2	1	4	0	0	0	0	0					0	0		0				1	2	1	1	1	1	1.75	1	270	2800	540	1	7219	1	5130	1	2	77	5	2	60	2	3	0
2	2	2	4	8	1	43	5	1	2	0	0	0	0	0					0	0		0				1	1.75	1	0	1	0	0	0	0	0	0	0	0	1	3848	0	0	0	0	0	0	0	0	0
2	2	3	6	3	0	56	3	2	6	0	0	0	0	0					0	0		0				1	1	0	1	1	1	2	0.5	800	2200	279	0	0	1	2423	0	0	0	0	0	0	0	0	0
2	2	2	4	4	1	80	2	1	4	0	0	0	0	0					0	0		0				1	2.5	1	1	1	1	1.75	1.25	500	3100	270	1	0	1	2565	1	2	82	8	2	60	2	2	0
2	3	4	6	4	0	55	2	2	4	0	0	0	0	0					0	0		0				1	3.25	1	1	1	1	2	1.63	345	1600	180	0	0	1	2831	0	0	0	0	0	0	0	0	0
2	2	3	6	6	1	54	2	1	4	0	0	0	0	0					0	0		0				1	2.25	0	0	1	1	1.75	1	265	1050	419	0	0	1	714.4	0	0	0	0	0	0	0	0	0
1	1	1	2	3	1	52	2	1	4	0	0	0	0	0					0	0		0				1	0	0	1	1	0	0	0	0	0	0	0	0	1	2661	0	0	0	0	0	0	0	0	0
2	3	4	6	6	1	37	2	1	4	0	0	0	0	0					0	0		0				1	1	0	1	1	0	0	0	0	0	0	0	0	1	611.8	0	0	0	0	0	0	0	0	0
2	2	2	3	3	1	52	2	1	6	0	0	0	0	0					0	0		0				1	1	0	0	1	0	0	0	0	0	0	0	0	1	4326	0	0	0	0	0	0	0	0	0
1	1	1	1	7	1	29	2	1	4	0	0	0	0	0					0	0		0				1	2.25	0	0	1	1	1.75	1.13	285	2550	551	0	0	1	693	0	0	0	0	0	0	0	0	0
2	2	3	6	3	1	61	2	1	0	0	0	0	0	0					0	0		0				1	1	0	0	1	0	0	0	0	0	0	0	0	1	1410	0	0	0	0	0	0	0	0	0
2	3	4	6	5	1	59	2	1	9	0	0	0	0	0					0	0		0				1	2	1	1	1	1	2	1	660	1050	0	1	0	1	2831	1	0	0	0	0	0	0	0	0
2	3	4	6	7	1	64	2	1	2	0	0	0	0	0					0	0		0				1	0.25	1	1	1	1	1.75	0.13	270	1000	560	0	0	1	2359	0	0	0	0	0	0	0	0	0
1	1	1	1	6	0	41	2	1	4	0	0	0	0	0					0	0		0				1	3	1	1	1	1	2.5	1.5	410	1750	207	0	0	1	3186	0	0	0	0	0	0	0	0	0
1	1	1	1	6	1	65	2	2	2	0	0	0	0	0					0	0		0				1	0.5	0	0	1	0	0	0	0	0	0	0	0	1	2547	0	0	0	0	0	0	0	0	0
2	2	2	4	10	1	62	2	1	8	0	0	0	0	0					0	0		0				1	1	0	1	1	1	1.75	0.5	255	1600	405	1	2888	1	3848	1	0	0	0	0	0	0	0	40
1	1	1	1	2	1	38	2	1	12	0	0	0	0	0					0	0		0				1	2	0	0	1	1	1.75	1	285	1350	338	1	1513	1	3038	1	2	55	14	2	40	2	2	30
2	2	2	3	7	1	68	2	1	4	0	0	0	0	0					0	0		0				1	3	1	0	1	1	2.5	1	385	2200	270	1	2625	1	1283	1	3	88	9	3	66	3	4	40
2	2	2	4	6	1	75	2	1	2	0	0	0	0	0					0	0		0				1	0.75	1	0	1	0	0	0	0	0	0	0	0	1	1283	0	0	0	0	0	0	0	0	0
1	1	1	1	4	1	34	2	1	6	0	0	0	0	0					0	0		0				1	2	1	0	1	1	0	0	0	0	0	0	0	1	5175	0	0	0	0	0	0	0	0	0
2	2	2	4	4	1	38	2	2	8	0	0	0	0	0					0	0		0				1	2.75	0	1	1	1	1.75	1.38	755	1600	270	1	8663	1	2565	1	0	0	0	0	0	0	0	0
1	1	1	1	7	1	57	5	1	12	0	0	0	0	0					0	0		0				1	2	0	0	1	1	1.75	1	285	2100	155	0	0	1	5103	0	0	0	0	0	0	0	0	0
1	1	1	2	10	0	33	2	1	8	0	0	0	0	0					0	0		0				1	3	1	0	1	1	1.75	1.5	145	700	180	1	0	1	2138	1	0	0	0	0	0	0	0	0
2	2	3	5	6	1	66	2	1	12	0	0	0	0	0					0	0		0				1	2.25	0	1	1	1	2	1.13	310	2400	551	0	0	1	731.5	0	0	0	0	0	0	0	0	0
2	2	3	6	11	1	46	2	1	8	0	0	0	0	0					0	0		0				1	3	1	0	1	1	3	1.5	450	3000	279	1	0	0	0	1	0	0	0	0	0	0	0	0
2	2	3	6	8	0	67	2	1	10	0	0	0	0	0					0	0		0				1	0.5	1	0	1	0	0	0	0	0	0	0	0	1	2811	0	0	0	0	0	0	0	0	0
1	1	1	1	6	1	37	2	1	4	0	0	0	0	0					0	0		0				1	2.5	0	1	1	1	2	1	325	2800	310	0	0	1	1485	0	0	0	0	0	0	0	0	0
1	1	1	1	9	1	30	2	1	2	0	0	0	0	0					0	0		0				1	0	1	1	1	0	0	0	0	0	0	0	0	1	1134	0	0	0	0	0	0	0	0	0
1	1	1	1	3	1	48	2	1	4	0	0	0	0	0					0	0		0				1	0.75	1	0	1	0	0	0	0	0	0	0	0	1	1215	0	0	0	0	0	0	0	0	0
2	2	2	4	7	1	41	2	2	4	0	0	0	0	0					0	0		0				1	0	0	0	1	0	0	0	0	0	0	0	0	1	6650	0	4	55	6	4	45	0	0	0
2	2	3	6	3	0	48	2	2	6	0	0	0	0	0					0	0		0				1	0.75	0	1	1	0	0	0	0	0	0	0	0	1	2248	0	0	0	0	0	0	0	0	0
2	2	2	3	7	0	40	2	2	2	0	0	0	0	0					0	0		0				1	2	1	1	1	1	2	1	310	3000	558	0	0	1	2525	0	0	0	0	0	0	0	0	0
1	1	1	1	9	1	50	2	1	4	0	0	0	0	0					0	0		0				1	0	1	1	1	0	0	0	0	0	0	0	0	1	2802	0	0	0	0	0	0	0	0	0
1	1	1	1	9	1	53	2	1	4	0	0	0	0	0					0	0		0				1	2	1	0	1	1	0	0	0	0	0	1	0	1	1620	1	0	0	0	0	0	0	0	0
2	3	4	6	5	0	53	2	2	2	0	0	0	0	0					0	0		0				1	3	1	0	1	1	2	1.5	415	1300	488	1	0	1	2831	1	0	0	0	0	0	0	0	0
2	3	4	6	4	0	59	2	1	9	0	0	0	0	0					0	0		0				1	2	0	1	1	1	1.75	1	270	1600	135	0	0	1	3539	0	0	0	0	0	0	0	0	0
1	1	1	2	8	1	26	2	1	2	0	0	0	0	0					0	0		0				1	2	0	0	1	1	2	1	550	2400	434	0	0	1	554.4	0	0	0	0	0	0	0	0	0
2	2	3	6	7	0	37	2	2	9	0	0	0	0	0					0	0		0				1	1	0	0	1	1	2	0.5	300	1600	558	1	4064	1	4503	1	0	0	0	0	0	0	0	0
2	2	2	4	6	1	48	2	1	8	0	0	0	0	0					0	0		0				1	1.75	1	0	1	0	0	0	0	0	0	0	0	1	2708	0	0	0	0	0	0	0	0	0
2	2	2	4	5	1	57	2	1	7	0	0	0	0	0					0	0		0				1	2	0	0	1	1	1.75	1	340	1350	311	1	0	1	2803	1	2	65	3	2	45	0	0	50
2	2	3	5	8	1	66	4	2	6	0	0	0	0	0					0	0		0				1	1	0	0	1	1	2	0.5	310	1900	186	0	0	1	2442	0	0	0	0	0	0	0	0	0
2	2	2	3	5	1	61	2	1	6	0	0	0	0	0					0	0		0				1	2.5	0	0	1	1	2	1.25	310	2200	551	1	6380	1	3838	1	10	100	5	4	35	3	4	35
2	2	2	4	7	1	45	2	1	2	0	0	0	0	0					0	0		0				1	0.5	0	0	1	0	0	0	0	0	0	0	0	1	3401	0	5	40	7	5	40	5	2	40
1	1	1	2	6	1	38	2	2	4	0	0	0	0	0					0	0		0				1	0.75	1	0	1	0	0	0	0	0	0	0	0	1	950.4	0	0	0	0	0	0	0	0	0
2	2	3	6	4	1	72	2	1	2	0	0	0	0	0					0	0		0				1	0.75	1	0	1	0	0	0	0	0	0	0	0	1	1550	0	0	0	0	0	0	0	0	0
2	2	3	6	10	0	43	2	2	4	0	0	0	0	0					0	0		0				1	3	0	0	1	1	1	1.5	150	1350	209	1	0	0	0	1	4	55	6	4	45	0	0	0
1	1	1	2	8	0	43	3	2	9	0	0	0	0	0					0	0		0				1	1.75	1	0	1	1	0	0	490	2050	410	1	3960	1	2031	1	0	0	0	0	0	0	0	0
2	2	3	5	10	1	40	2	2	6	0	0	0	0	0					0	0		0				1	0.75	1	1	1	0	0	0	0	0	0	0	0	1	1411	0	0	0	0	0	0	0	0	0
1	1	1	1	4	1	44	2	1	8	0	0	0	0	0					0	0		0				1	2.5	0	0	1	1	1.75	1.25	285	1350	371	1	17380	1	5613	1	9	72	3	4	45	2	2	40
1	1	1	1	8	0	62	2	1	12	0	0	0	0	0					0	0		0				1	2	1	1	1	1	0	0	0	0	0	0	0	1	3663	0	0	0	0	0	0	0	0	0
1	1	1	1	3	1	57	2	1	8	0	0	0	0	0					0	0		0				1	3.75	0	0	1	1	3	1	490	1900	461	0	0	1	2673	0	0	0	0	0	0	0	0	0
2	2	3	6	4	0	54	2	1	6	0	0	0	0	0					0	0		0				1	1.5	0	1	1	0	0	0	0	0	0	0	0	1	2144	0	4	55	6	4	45	0	0	0
2	2	2	4	6	0	35	2	1	8	0	0	0	0	0					0	0		0				1	1	0	0	1	0	0	0	0	0	0	0	0	1	1397	0	0	0	0	0	0	0	0	0
1	1	1	1	3	1	71	2	2	2	0	0	0	0	0					0	0		0				1	3	1	1	1	1	1.75	1.5	450	1600	405	0	0	1	3645	0	0	0	0	0	0	0	0	0
2	3	4	6	3	1	75	2	1	12	0	0	0	0	0					0	0		0				1	1	0	1	1	0	0	0	0	0	0	0	0	1	2449	0	0	0	0	0	0	0	0	0
2	2	2	3	4	0	60	3	1	6	0	0	0	0	0					0	0		0				1	2	0	0	1	0	0	0	0	0	0	0	0	1	1283	0	0	0	0	0	0	0	0	0
2	2	3	5	4	0	43	2	2	7	0	0	0	0	0					0	0		0				1	2.25	0	0	1	1	0	0	0	0	0	1	1663	1	3867	1	0	65	6	5	34	3	3	30
2	2	3	6	7	0	57	2	1	0	0	0	0	0	0					0	0		0				1	0.75	0	0	1	0	0	0	0	0	0	0	0	1	3812	0	0	0	0	0	0	0	0	0
1	1	1	1	8	1	49	2	1	9	0	0	0	0	0					0	0		0				1	2.5	1	1	1	1	1.75	1.25	285	1050	630	1	1755	1	4010	1	2	35	7	4	50	3	2	40
2	2	2	3	4	1	61	2	2	2	0	0	0	0	0					0	0		0				1	1	1	0	1	0	0	0	0	0	0	0	0	1	2235	0	0	0	0	0	0	0	0	0
2	2	3	5	6	1	78	2	1	8	0	0	0	0	0					0	0		0				1	1	1	1	1	1	0	0	0	0	0	1	2940	1	2689	1	0	0	0	0	0	0	0	0
1	1	1	2	10	1	33	2	1	8	0	0	0	0	0					0	0		0				1	2.5	1	0	1	1	2	1.25	325	1800	558	0	0	1	1188	0	2	65	7	2	40	2	2	30
2	2	3	5	8	1	49	2	1	6	0	0	0	0	0					0	0		0				1	1	1	0	1	0	0	0.5	0	0	0	0	0	1	2257	0	0	0	0	0	0	0	0	0
1	1	1	2	2	1	51	5	2	8	0	0	0	0	0					0	0		0				1	1.5	1	0	1	1	2	0.75	325	2050	488	1	2684	1	2804	1	0	0	0	0	0	0	0	0
2	3	4	6	4	0	45	2	1	2	0	0	0	0	0					0	0		0				1	1	1	0	1	0	0	0	0	0	0	0	0	1	3539	0	0	0	0	0	0	0	0	0
2	2	3	5	7	0	43	2	1	2	0	0	0	0	0					0	0		0				1	3	0	0	1	1	3	1.5	460	2250	366	1	6664	1	4232	1	0	0	0	0	0	0	0	45
2	3	4	6	4	1	64	2	1	12	0	0	0	0	0					0	0		0				1	1.5	1	0	1	1	1.91	0.75	290	1050	419	1	15750	1	1310	1	2	40	5	2	40	0	0	0
2	2	2	3	2	1	57	2	1	9	0	0	0	0	0					0	0		0				1	2	0	1	1	0	0	1	0	0	0	0	0	1	1283	0	0	0	0	0	0	0	0	0
1	1	1	1	9	0	29	2	2	6	0	0	0	0	0					0	0		0				1	0	0	0	1	0	0	0	0	0	0	0	0	1	2671	0	0	0	0	0	0	0	0	0
2	2	2	3	4	0	47	4	1	7	0	0	0	0	0					0	0		0				1	0.25	0	0	1	0	0	0	0	0	0	0	0	0	0	0	0	0	0	0	0	0	0	0
1	1	1	1	7	0	74	2	1	4	0	0	0	0	0					0	0		0				1	0	1	0	1	0	0	0	0	0	0	0	0	1	7479	0	0	0	0	0	0	0	0	0
1	1	1	1	2	1	61	2	1	2	0	0	0	0	0					0	0		0				1	3.25	0	1	1	1	2	1.63	325	2200	540	0	0	1	4860	0	0	0	0	0	0	0	0	0
1	1	1	2	5	0	29	2	1	9	0	0	0	0	0					0	0		0				1	2	0	0	1	1	2.5	1	175	800	120	0	0	1	2538	0	0	0	0	0	0	0	0	0
2	2	3	5	4	0	51	2	1	8	0	0	0	0	0					0	0		0				1	2	0	1	1	1	2	0	0	0	0	0	0	0	0	0	0	0	0	0	0	0	0	0
2	2	2	4	3	0	47	2	1	6	0	0	0	0	0					0	0		0				1	3.25	0	1	1	1	2.5	2	365	1350	270	1	0	1	2565	1	3	55	12	3	40	3	3	0
2	2	3	6	6	0	43	2	2	12	0	0	0	0	0					0	0		0				1	0.75	0	0	1	0	0	0	0	0	0	0	0	1	3514	0	0	0	0	0	0	0	0	0
2	2	3	6	6	0	54	3	2	6	0	0	0	0	0					0	0		0				1	0	0	1	1	0	0	0	0	0	0	0	0	1	4219	0	0	0	0	0	0	0	0	0
1	1	1	2	4	1	26	2	2	8	0	0	0	0	0					0	0		0				1	1.5	1	1	1	1	1.25	0.75	205	1400	279	1	0	0	0	1	0	0	0	0	0	0	0	0
2	2	3	6	6	1	44	1	2	5	0	0	0	0	0					0	0		0				1	3	1	0	1	1	2.5	1.5	375	2200	488	0	0	1	2144	0	0	0	0	0	0	0	0	0
2	2	3	5	6	1	55	2	1	8	0	0	0	0	0					0	0		0				1	2.75	1	1	1	1	2.5	1.38	670	2100	311	0	0	1	4441	0	0	0	0	0	0	0	0	0
1	1	1	1	9	0	41	2	1	7	0	0	0	0	0					0	0		0				1	0	1	0	1	0	0	0	0	0	0	0	0	0	0	0	0	0	0	0	0	0	0	0
2	2	2	4	6	1	34	5	2	6	0	0	0	0	0					0	0		0				1	0.25	0	0	1	1	1.75	0.13	255	1750	155	0	0	1	3363	0	0	0	0	0	0	0	0	0
2	3	4	6	4	1	64	2	1	12	0	0	0	0	0					0	0		0				1	2	1	1	1	1	1.75	1	270	1450	540	1	20475	0	0	1	0	0	0	0	0	0	0	0
2	2	3	6	4	1	37	2	2	6	0	0	0	0	0					0	0		0				1	2	0	0	1	1	2	1	440	1400	419	0	0	1	4503	0	0	0	0	0	0	0	0	0
1	1	1	1	8	1	43	2	1	6	0	0	0	0	0					0	0		0				1	1.5	0	0	1	1	1.75	0.75	285	1450	240	1	29458	0	0	1	6	54	6	8	40	5	7	30
2	2	2	3	6	1	54	2	1	12	0	0	0	0	0					0	0		0				1	3.5	0	1	1	1	3	1.75	460	2800	140	1	0	1	3353	1	2	70	9	2	55	2	2	40
1	1	1	1	11	1	61	2	1	8	0	0	0	0	0					0	0		0				1	0	1	1	1	0	0	0	0	0	0	0	0	1	607.5	0	0	0	0	0	0	0	0	0
1	1	1	2	6	1	37	2	1	9	0	0	0	0	0					0	0		0				1	0.75	0	1	1	0	0	0	0	0	0	0	0	1	1317	0	2	77	5	2	60	2	3	45
1	1	1	2	6	0	44	2	2	9	0	0	0	0	0					0	0		0				1	2.25	0	1	1	1	1.75	1.13	285	1350	488	0	0	1	3366	0	2	70	9	2	55	2	2	40
2	3	4	6	3	0	44	4	1	2	0	0	0	0	0					0	0		0				1	2	1	1	1	1	2.25	0	340	1050	419	0	0	1	2473	0	0	0	0	0	0	0	0	0
2	2	2	4	4	1	41	2	1	5	0	0	0	0	0					0	0		0				1	3	0	0	1	1	2	1.5	255	2100	207	0	0	1	5387	0	0	0	0	0	0	0	0	0
2	2	2	3	6	0	61	2	1	10	0	0	0	0	0					0	0		0				1	3	0	0	1	1	2.5	1	385	1800	698	1	0	1	3353	1	0	0	0	0	0	0	0	0
2	2	2	4	9	1	50	2	2	8	0	0	0	0	0					0	0		0				1	2.25	0	0	1	0	0	0	0	0	0	0	0	1	5130	0	0	0	0	0	0	0	0	0
2	2	2	4	3	1	48	2	1	9	0	0	0	0	0					0	0		0				1	0.25	1	0	1	0	0	0	0	0	0	0	0	1	1283	0	0	0	0	0	0	0	0	0
2	2	3	5	2	1	78	2	1	10	0	0	0	0	0					0	0		0				1	1	0	0	1	1	1.75	0.5	655	2400	743	0	0	1	940.5	0	0	0	0	0	0	0	0	0
1	1	1	1	2	1	82	2	1	7	0	0	0	0	0					0	0		0				1	0.5	0	1	1	0	0	0	0	0	0	0	0	1	2430	0	0	0	0	0	0	0	0	0
1	1	1	1	6	1	60	2	1	10	0	0	0	0	0					0	0		0				1	3	1	0	1	1	1.5	1.5	410	2350	405	0	0	1	3645	0	0	0	0	0	0	0	0	0
1	1	1	2	7	0	38	2	1	4	0	0	0	0	0					0	0		0				1	0.25	0	0	1	1	1.75	0.13	325	2700	311	0	0	1	2736	0	0	0	0	0	0	0	0	0
1	1	1	2	7	0	48	2	2	8	0	0	0	0	0					0	0		0				1	3.5	1	1	1	1	3	1.75	490	1750	419	1	24200	1	2680	1	0	0	0	0	0	0	0	0
2	2	2	4	6	1	49	2	1	4	0	0	0	0	0					0	0		0				1	0.5	1	0	1	1	1.25	0.25	185	2750	135	1	0	1	641.3	1	0	0	0	0	0	0	0	54
1	1	1	1	7	1	61	2	1	12	0	0	0	0	0					0	0		0				1	2.5	1	1	1	1	1.25	1.25	370	1450	389	0	0	1	630	0	0	0	0	0	0	0	0	0
2	2	2	4	3	1	50	2	1	5	0	0	0	0	0					0	0		0				1	0.5	0	1	1	0	0	0	0	0	0	0	0	1	665	0	2	40	5	2	40	0	0	0
1	1	1	2	2	1	60	2	1	2	0	0	0	0	0					0	0		0				1	2	1	1	1	1	0	0	0	0	0	0	0	1	5544	0	0	0	0	0	0	0	0	0
2	2	3	5	8	1	64	2	2	2	0	0	0	0	0					0	0		0				1	3	1	1	1	1	1.75	1.5	270	850	248	0	0	1	4038	0	0	0	0	0	0	0	0	0
2	2	3	6	4	0	37	2	1	5	0	0	0	0	0					0	0		0				1	0.75	0	1	1	0	0	0	0	0	0	0	0	1	3112	0	0	0	0	0	0	0	0	0
1	1	1	1	8	0	75	3	2	8	0	0	0	0	0					0	0		0				1	0.5	1	0	1	0	0	0	0	0	0	0	0	1	607.5	0	0	0	0	0	0	0	0	0
2	2	2	3	6	1	46	2	2	8	0	0	0	0	0					0	0		0				1	2.5	1	0	1	1	0	0	0	0	0	1	0	1	1390	1	3	100	0	0	0	0	0	0
2	2	2	4	3	1	72	2	1	6	0	0	0	0	0					0	0		0				1	0.5	1	0	1	0	0	0	0	0	0	0	0	1	2565	0	0	0	0	0	0	0	0	0
2	2	3	6	7	1	46	2	2	2	0	0	0	0	0					0	0		0				1	2.75	0	0	1	1	1.75	1.38	265	2650	279	1	13272	1	2959	1	8	55	3	4	45	3	4	35
1	1	1	2	4	1	29	2	2	2	0	0	0	0	0					0	0		0				1	2.5	0	1	1	1	2	1.25	325	2250	698	1	8910	1	2129	1	4	55	6	4	45	0	0	0
1	1	1	1	9	1	58	2	2	4	0	0	0	0	0					0	0		0				1	1.25	0	1	1	1	1.25	0.63	205	1350	140	1	2035	1	1215	1	4	55	3	4	45	0	0	0
2	2	2	4	6	1	32	2	1	7	0	0	0	0	0					0	0		0				1	3	1	1	1	0	0	0	0	0	0	0	0	1	4038	0	0	0	0	0	0	0	0	0
2	2	2	3	7	1	43	2	1	6	0	0	0	0	0					0	0		0				1	0.5	0	1	1	0	0	0	0	0	0	0	0	1	3206	0	0	0	0	0	0	0	0	0
2	2	3	6	8	1	43	2	1	8	0	0	0	0	0					0	0		0				1	2.5	1	1	1	1	2	1	300	1050	209	0	0	1	2144	0	5	40	7	5	40	5	2	40
2	2	3	6	3	1	53	2	1	8	0	0	0	0	0					0	0		0				1	3	0	0	1	1	2.5	1.5	375	1750	488	1	0	1	1188	1	5	40	7	5	40	5	2	40
2	2	3	6	9	0	55	2	1	4	0	0	0	0	0					0	0		0				1	2	1	0	1	1	1.75	1	845	2700	155	0	0	1	5629	0	2	40	5	2	40	0	0	0
1	1	1	1	3	1	29	2	1	4	0	0	0	0	0					0	0		0				1	1.5	1	0	1	1	1	0.75	165	1050	349	1	0	1	4277	1	0	0	0	0	0	0	0	0
1	1	1	1	9	0	59	2	2	9	0	0	0	0	0					0	0		0				1	2.5	0	1	1	1	2	1	325	2200	405	1	13750	1	2673	1	5	36	5	5	60	5	3	45
1	1	1	1	7	1	62	2	1	0	0	0	0	0	0					0	0		0				1	0.75	0	0	1	0	0	0	0	0	0	0	0	1	675	0	2	77	5	2	60	2	3	45
1	1	1	1	7	0	38	2	1	6	0	0	0	0	0					0	0		0				1	1	1	1	1	0	0	0	0	0	0	0	0	1	1215	0	0	0	0	0	0	0	0	0
2	2	3	5	3	0	60	3	1	2	0	0	0	0	0					0	0		0				1	3.5	1	0	1	1	1.75	1	0	0	0	1	5324	1	3386	1	3	45	5	5	35	2	8	0
1	1	1	1	3	0	72	2	2	6	0	0	0	0	0					0	0		0				1	1	1	0	1	0	0	0	0	0	0	0	0	1	2430	0	0	0	0	0	0	0	0	0
1	1	1	2	10	1	37	2	1	8	0	0	0	0	0					0	0		0				1	2.75	0	0	1	1	0	0	0	0	0	0	0	1	5333	0	0	0	0	0	0	0	0	0
1	1	1	2	6	1	26	2	1	2	0	0	0	0	0					0	0		0				1	0	0	0	1	0	0	0	0	0	0	0	0	1	2031	0	0	0	0	0	0	0	0	0
1	1	1	1	6	1	31	2	1	6	0	0	0	0	0					0	0		0				1	1.75	0	0	1	1	1.5	0.88	380	2500	167	0	0	1	6678	0	0	0	0	0	0	0	0	0
1	1	1	1	8	1	46	2	1	4	0	0	0	0	0					0	0		0				1	0.5	0	0	1	0	0	0	0	0	0	0	0	1	2565	0	0	0	0	0	0	0	0	0
2	2	2	4	8	1	37	4	2	6	0	0	0	0	0					0	0		0				1	0.5	0	1	1	0	0	0	0	0	0	0	0	1	1140	0	0	0	0	0	0	0	0	0
2	2	3	6	2	1	50	2	1	6	0	0	0	0	0					0	0		0				1	1	1	1	1	0	0	0	0	0	0	0	0	1	5357	0	0	0	0	0	0	0	0	0
1	1	1	1	6	1	47	2	1	3	0	0	0	0	0					0	0		0				1	2	1	0	1	1	1.75	1	285	1350	155	1	6347	1	3186	1	3	40	2	2	55	3	4	54
1	1	1	1	4	1	36	4	1	12	0	0	0	0	0					0	0		0				1	1	0	1	1	0	0	0	0	0	0	0	0	1	4860	0	0	0	0	0	0	0	0	0
1	1	1	1	6	1	58	2	2	12	0	0	0	0	0					0	0		0				1	1	1	1	1	0	0	0	0	0	0	0	0	1	3825	0	0	0	0	0	0	0	0	0
2	2	3	6	4	0	51	2	1	10	0	0	0	0	0					0	0		0				1	2.25	1	1	1	0	0	0	0	0	0	0	0	1	2366	0	0	0	0	0	0	0	0	0
2	2	2	4	7	1	68	2	1	4	0	0	0	0	0					0	0		0				1	1	0	1	1	0	0	0	0	0	0	0	0	1	0	0	0	0	0	0	0	0	0	0
2	2	3	5	8	1	35	2	1	2	0	0	0	0	0					0	0		0				1	0.75	1	0	1	0	0	0	0	0	0	0	0	1	1568	0	5	40	7	5	40	5	2	40
2	2	2	4	4	1	66	2	1	2	0	0	0	0	0					0	0		0				1	0.5	1	1	1	0	0	0	0	0	0	0	0	1	641.3	0	4	55	6	4	45	0	0	0
2	2	3	6	7	1	72	2	1	9	0	0	0	0	0					0	0		0				1	1.5	0	1	1	1	1.5	0.75	225	1300	279	0	0	1	3514	0	0	0	0	0	0	0	0	0
2	2	2	3	8	1	64	2	1	6	0	0	0	0	0					0	0		0				1	0.5	1	0	1	0	0	0	0	0	0	0	0	1	2565	0	0	0	0	0	0	0	0	0
2	2	2	3	2	1	76	2	1	12	0	0	0	0	0					0	0		0				1	0	1	0	1	0	0	0	0	0	0	0	0	1	3353	0	0	0	0	0	0	0	0	0
2	2	2	4	4	0	49	2	1	8	0	0	0	0	0					0	0		0				1	2	1	0	1	1	1.75	1	255	2900	338	0	0	1	3206	0	0	0	0	0	0	0	0	0
2	2	2	3	3	1	48	2	2	6	0	0	0	0	0					0	0		0				1	3	1	0	1	1	2.5	1.5	385	2800	135	1	1760	0	0	1	3	45	4	2	40	0	0	0
2	3	4	6	4	1	67	2	1	4	0	0	0	0	0					0	0		0				1	0.5	0	0	1	1	1.25	0.25	200	1050	419	0	0	1	5893	0	0	0	0	0	0	0	0	0
2	3	4	6	9	1	57	3	1	10	0	0	0	0	0					0	0		0				1	1	0	1	1	0	0	0	0	0	0	0	0	1	4247	0	0	0	0	0	0	0	0	0
2	2	3	6	8	0	53	4	1	8	0	0	0	0	0					0	0		0				1	2.75	1	0	1	1	2.5	1.38	375	1000	419	0	0	1	3866	0	0	0	0	0	0	0	0	0
2	2	3	5	10	1	39	2	2	12	0	0	0	0	0					0	0		0				1	2.25	1	0	1	0	0	0	0	0	0	0	0	0	0	0	0	0	0	0	0	0	0	0
2	2	2	3	3	1	41	2	1	5	0	0	0	0	0					0	0		0				1	2	0	0	1	1	2.5	1	385	1050	558	1	1353	0	0	1	9	40	9	7	35	3	7	50
2	2	3	5	3	1	48	2	1	4	0	0	0	0	0					0	0		0				1	2.75	1	1	1	1	1.5	1.38	180	1150	488	1	0	1	1881	1	4	40	3	5	40	2	3	0
2	2	3	5	4	1	44	2	1	12	0	0	0	0	0					0	0		0				1	0.75	1	1	1	0	0	0	0	0	0	0	0	1	4013	0	0	0	0	0	0	0	0	0
2	2	2	3	5	1	67	2	1	6	0	0	0	0	0					0	0		0				1	1	0	0	1	0	0	0	0	0	0	0	0	1	2682	0	0	0	0	0	0	0	0	0
1	1	1	1	6	0	32	2	1	2	0	0	0	0	0					0	0		0				1	1.5	0	0	1	1	1.25	0.75	205	1100	378	1	0	1	5346	1	5	63	13	3	35	2	6	35
1	1	1	1	11	1	50	2	1	8	0	0	0	0	0					0	0		0				1	2	1	0	1	1	2	1	325	2200	338	0	0	1	3038	0	0	0	0	0	0	0	0	0
2	2	3	6	5	1	59	2	1	6	0	0	0	0	0					0	0		0				1	1	1	1	1	0	0	0	0	0	0	0	0	1	1855	0	0	0	0	0	0	0	0	0
2	2	3	5	8	0	39	2	1	6	0	0	0	0	0					0	0		0				1	2	1	0	1	1	1.75	1	270	1750	279	1	15540	1	3386	1	0	0	0	0	0	0	0	0
1	1	1	1	4	1	50	2	1	0	0	0	0	0	0					0	0		0				1	0	0	0	1	0	0	0	0	0	0	0	0	1	1782	0	0	0	0	0	0	0	0	0
2	2	2	3	8	1	49	2	1	2	0	0	0	0	0					0	0		0				1	0	0	0	1	0	0	0	0	0	0	0	0	1	3029	0	0	0	0	0	0	0	0	0
1	1	1	1	3	0	37	4	1	0	0	0	0	0	0					0	0		0				1	2	1	0	1	1	0	0	0	0	0	0	0	1	2430	0	0	0	0	0	0	0	0	0
2	2	3	6	9	1	45	2	2	4	0	0	0	0	0					0	0		0				1	1	0	0	1	0	0	0	0	0	0	0	0	1	1170	0	0	0	0	0	0	0	0	0
2	2	2	3	3	1	72	2	1	8	0	0	0	0	0					0	0		0				1	3	1	1	1	1	1.5	1.5	0	650	0	1	0	1	3973	1	3	45	4	2	40	4	2	40
2	2	2	3	6	1	70	2	2	4	0	0	0	0	0					0	0		0				1	1	0	1	1	0	0	0	0	0	0	0	0	0	0	0	0	0	0	0	0	0	0	0
2	2	2	3	3	1	78	2	2	4	0	0	0	0	0					0	0		0				1	0.5	1	1	1	0	0	0	0	0	0	0	0	1	2682	0	0	0	0	0	0	0	0	0
1	1	1	1	7	1	31	2	1	0	0	0	0	0	0					0	0		0				1	0	0	1	1	0	0	0	0	0	0	0	0	1	4140	0	0	0	0	0	0	0	0	0
2	2	3	6	5	0	70	4	1	4	0	0	0	0	0					0	0		0				1	2.25	1	0	1	1	2	1.13	450	550	124	0	0	1	2679	0	2	40	5	2	40	0	0	0
1	1	1	2	10	1	53	2	1	4	0	0	0	0	0					0	0		0				1	3	0	0	1	1	2	1.5	0	500	124	0	0	1	3802	0	0	0	0	0	0	0	0	0
2	2	2	3	5	1	57	2	2	8	0	0	0	0	0					0	0		0				1	0.25	1	1	1	0	0	0	0	0	0	0	0	1	3010	0	0	0	0	0	0	0	0	0
2	2	2	3	5	1	64	2	1	5	0	0	0	0	0					0	0		0				1	0.75	0	1	1	0	0	0	0	0	0	0	0	1	3206	0	0	0	0	0	0	0	0	0
1	1	1	2	9	1	40	2	2	0	0	0	0	0	0					0	0		0				1	2.5	0	0	1	1	2.25	1.25	370	1750	558	0	0	1	4490	0	2	77	5	2	60	2	3	45
1	1	1	1	3	1	41	1	1	4	0	0	0	0	0					0	0		0				1	3	1	0	1	1	2.25	1.5	370	2200	371	1	0	1	4752	1	4	40	3	5	40	2	3	40
2	3	4	6	10	0	70	2	1	4	0	0	0	0	0					0	0		0				1	1	1	0	1	1	2	0.5	550	1300	698	1	1575	1	4247	1	0	0	0	0	0	0	0	0
2	2	2	3	7	1	67	2	1	2	0	0	0	0	0					0	0		0				1	0	0	1	1	0	0	0	0	0	0	0	0	1	1176	0	0	0	0	0	0	0	0	0
1	1	1	1	4	1	60	3	2	10	0	0	0	0	0					0	0		0				1	2	0	0	1	1	1.5	1	245	2200	480	0	0	1	2430	0	0	0	0	0	0	0	0	0
1	1	1	1	7	1	62	2	1	10	0	0	0	0	0					0	0		0				1	0.25	0	0	1	0	0	0	0	0	0	0	0	1	4320	0	2	70	9	2	55	2	2	40
2	3	4	6	6	0	65	2	1	2	0	0	0	0	0					0	0		0				1	1	0	1	1	1	2.25	0.5	340	1600	698	1	12600	1	4193	1	0	0	0	0	0	0	0	0
2	3	4	6	6	1	50	2	1	12	0	0	0	0	0					0	0		0				1	3	0	0	1	1	3	1.5	470	1050	349	1	2604	1	2359	1	0	0	0	0	0	0	0	0
2	2	3	6	8	1	47	2	1	10	0	0	0	0	0					0	0		0				1	2.25	1	1	1	1	2	1.13	300	2100	628	1	0	1	3217	1	0	0	0	0	0	0	0	40
2	2	3	6	6	0	45	2	1	12	0	0	0	0	0					0	0		0				1	0.75	1	1	1	0	0	0	0	0	0	0	0	1	5559	0	0	0	0	0	0	0	0	0
2	2	2	3	4	1	57	2	2	9	0	0	0	0	0					0	0		0				1	3	0	1	1	1	2.5	1.5	385	2300	698	1	0	1	3198	1	1	40	7	1	35	3	1	35
1	1	1	1	6	1	49	2	1	6	0	0	0	0	0					0	0		0				1	2	1	1	1	1	1.75	1	285	1150	270	1	0	1	3038	1	2	65	15	2	50	2	3	40
2	2	3	5	6	0	60	4	1	10	0	0	0	0	0					0	0		0				1	0.75	1	0	1	0	0	0	0	0	0	0	0	1	2978	0	0	0	0	0	0	0	0	0
2	2	3	5	2	1	35	2	1	4	0	0	0	0	0					0	0		0				1	3.5	0	0	1	1	2	1.75	265	2200	349	0	0	1	5639	0	0	0	0	0	0	0	0	0
1	1	1	2	6	1	37	2	1	6	0	0	0	0	0					0	0		0				1	3	0	1	1	1	0	0	0	0	0	0	0	1	3802	0	0	0	0	0	0	0	0	0
2	2	3	6	6	1	49	2	1	6	0	0	0	0	0					0	0		0				1	3	0	1	1	1	3	3	450	2750	488	0	0	1	3553	0	0	0	0	0	0	0	0	0
1	1	1	2	8	1	42	2	1	2	0	0	0	0	0					0	0		0				1	3	0	1	1	1	2.5	1.5	410	1900	698	0	0	1	1164	0	0	0	0	0	0	0	0	0
2	2	2	3	4	1	27	2	2	9	0	0	0	0	0					0	0		0				1	2	0	0	1	1	1.75	1	270	1050	279	1	0	1	2145	1	2	40	5	2	40	0	0	0
2	2	3	6	5	1	42	2	1	8	0	0	0	0	0					0	0		0				1	1	0	1	1	0	0	0	0	0	0	0	0	1	1167	0	0	0	0	0	0	0	0	0
1	1	1	1	9	1	50	2	1	4	0	0	0	0	0					0	0		0				1	2.5	1	1	1	1	2.75	1.25	355	2650	660	0	0	1	3060	0	0	0	0	0	0	0	0	0
2	2	2	3	4	1	34	2	1	8	0	0	0	0	0					0	0		0				1	0.5	1	1	1	0	0	0	0	0	0	0	0	1	892.8	0	0	0	0	0	0	0	0	0
2	2	2	3	4	1	66	3	1	8	0	0	0	0	0					0	0		0				1	2.5	0	0	1	1	1.75	1.25	270	2200	551	0	0	1	1788	0	5	40	7	5	40	5	2	40
2	2	2	3	6	1	27	2	2	4	0	0	0	0	0					0	0		0				1	3	0	1	1	1	3	1.5	460	1150	698	0	0	1	1469	0	0	0	0	0	0	0	0	0
2	2	3	6	5	1	53	2	2	6	0	0	0	0	0					0	0		0				1	1	1	1	1	0	0	0	0	0	0	0	0	1	4641	0	0	0	0	0	0	0	0	0
1	1	1	1	6	1	43	2	1	12	0	0	0	0	0					0	0		0				1	2	0	0	1	1	1.75	1	285	1050	270	1	0	1	2430	1	0	0	0	0	0	0	0	0
2	2	3	5	4	0	47	2	1	2	0	0	0	0	0					0	0		0				1	0.75	1	0	1	1	2	0.38	310	2700	311	0	0	1	1796	0	0	0	0	0	0	0	0	0
2	2	2	3	5	1	61	2	2	10	0	0	0	0	0					0	0		0				1	3	0	1	1	1	1.75	1.5	335	550	320	1	0	1	2565	1	3	65	14	3	50	3	3	0
2	3	4	6	8	1	54	2	2	2	0	0	0	0	0					0	0		0				1	2.75	0	0	1	1	2.5	1	170	1350	140	1	0	1	3177	1	1	40	2	1	35	2	1	0
2	3	4	6	7	0	54	2	1	0	0	0	0	0	0					0	0		0				1	0.75	1	0	1	0	0	0	0	0	0	0	0	1	5032	0	0	0	0	0	0	0	0	0
1	1	1	2	6	1	30	2	1	2	0	0	0	0	0					0	0		0				1	2.75	0	1	1	1	0	0	0	0	0	1	12100	1	2031	1	9	45	8	6	45	4	3	40
2	2	2	3	10	1	58	3	1	8	0	0	0	0	0					0	0		0				1	1.75	1	1	1	0	0	0	0	0	0	0	0	1	1283	0	0	0	0	0	0	0	0	0
1	1	1	1	6	1	80	2	1	0	0	0	0	0	0					0	0		0				1	2.25	1	1	1	1	1	1	325	1150	405	0	0	1	3645	0	0	0	0	0	0	0	0	0
2	2	3	6	8	1	49	2	2	6	0	0	0	0	0					0	0		0				1	1	0	0	1	0	0	0	0	0	0	0	0	1	2959	0	0	0	0	0	0	0	0	0
1	1	1	2	11	0	46	2	1	4	0	0	0	0	0					0	0		0				1	0.75	0	0	1	0	0	0	0	0	0	0	0	1	2336	0	2	65	7	2	40	2	2	30
2	2	3	5	8	0	39	2	2	2	0	0	0	0	0					0	0		0				1	3.5	0	0	1	1	2.5	1.75	385	1050	167	0	0	1	7049	0	0	0	0	0	0	0	0	0
1	1	1	1	6	0	47	2	1	2	0	0	0	0	0					0	0		0				1	0.75	1	0	1	0	0	0	0	0	0	0	0	1	2547	0	0	0	0	0	0	0	0	0
1	1	1	1	10	1	56	4	1	12	0	0	0	0	0					0	0		0				1	1.5	0	0	1	1	1	0.75	250	650	280	0	0	1	1701	0	2	70	9	2	55	2	2	40
2	2	3	5	3	0	57	2	2	2	0	0	0	0	0					0	0		0				1	2	0	1	1	1	2.5	1	385	1950	371	0	0	1	2957	0	2	40	5	2	40	0	0	0
1	1	1	1	9	1	66	2	2	2	0	0	0	0	0					0	0		0				1	1.75	1	0	1	1	1.5	0.88	410	2550	270	0	0	1	2430	0	2	77	5	2	60	2	3	45
1	1	1	1	6	0	55	2	1	4	0	0	0	0	0					0	0		0				1	0.5	0	0	1	0	0	0	0	0	0	0	0	1	607.5	0	0	0	0	0	0	0	0	0
2	2	2	3	6	1	50	2	2	7	0	0	0	0	0					0	0		0				1	1	0	1	1	0	0	0	0	0	0	0	0	1	6952	0	0	0	0	0	0	0	0	0
1	1	1	1	2	1	49	2	1	4	0	0	0	0	0					0	0		0				1	2	0	1	1	1	1.75	1	285	1050	270	1	0	1	2430	1	2	80	8	2	60	2	2	45
2	3	4	6	7	0	48	2	1	6	0	0	0	0	0					0	0		0				1	0.5	1	0	1	0	0	0	0	0	0	0	0	1	4051	0	0	0	0	0	0	0	0	0
2	2	2	3	2	1	76	2	2	2	0	0	0	0	0					0	0		0				1	2	1	0	1	1	0	0	0	0	0	0	0	1	1241	0	0	0	0	0	0	0	0	0
1	1	1	1	10	0	37	2	1	6	0	0	0	0	0					0	0		0				1	0.5	0	0	1	0	0	0	0	0	0	0	0	1	810	0	0	0	0	0	0	0	0	0
1	1	1	1	8	1	63	2	1	10	0	0	0	0	0					0	0		0				1	3	1	1	1	1	2.25	1.5	0	2400	698	1	6347	0	0	1	3	45	2	2	30	5	6	45
2	3	4	6	4	0	40	2	1	9	0	0	0	0	0					0	0		0				1	1	0	0	1	1	1.75	0.5	270	1000	279	1	0	0	0	1	0	0	0	0	0	0	0	0
2	3	4	6	2	0	70	2	1	10	0	0	0	0	0					0	0		0				1	0.75	1	1	1	1	3	1	705	2800	530	0	0	1	2359	0	0	0	0	0	0	0	0	0
1	1	1	1	3	0	50	2	1	12	0	0	0	0	0					0	0		0				1	0.5	1	0	1	0	0	0	0	0	0	0	0	1	3186	0	0	0	0	0	0	0	0	0
2	2	2	4	2	1	82	2	2	2	0	0	0	0	0					0	0		0				1	0.5	0	0	1	0	0	0	0	0	0	0	0	1	1283	0	0	0	0	0	0	0	0	0
2	2	3	5	10	0	67	2	1	8	0	0	0	0	0					0	0		0				1	1	1	0	1	0	0	0	0	0	0	0	0	1	2822	0	0	0	0	0	0	0	0	0
2	2	3	6	2	0	60	2	1	4	0	0	0	0	0					0	0		0				1	2.5	0	1	1	1	1.75	1.25	125	550	186	1	0	1	585.2	1	0	0	0	0	0	0	0	0
2	2	3	6	5	0	84	2	1	2	0	0	0	0	0					0	0		0				1	3	0	0	1	1	1.75	1.5	265	1200	419	1	0	1	3090	1	9	40	9	7	35	3	7	0
2	2	2	4	4	1	47	2	1	8	0	0	0	0	0					0	0		0				1	2	1	0	1	1	0	0	0	0	0	1	0	1	3363	1	0	0	0	0	0	0	0	0
2	2	3	5	5	1	36	2	2	6	0	0	0	0	0					0	0		0				1	0.75	0	0	1	0	0	0	0	0	0	0	0	1	5925	0	0	0	0	0	0	0	0	0
1	1	1	2	8	0	47	2	2	8	0	0	0	0	0					0	0		0				1	1.5	0	0	1	1	1	0.75	165	2050	349	0	0	1	712.8	0	2	70	9	2	55	2	2	40
1	1	1	1	8	1	47	2	1	6	0	0	0	0	0					0	0		0				1	0	1	1	1	0	0	0	0	0	0	0	0	0	0	0	0	0	0	0	0	0	0	0
2	3	4	6	5	0	57	2	1	9	0	0	0	0	0					0	0		0				1	1	0	0	1	1	1.75	0.5	0	700	165	0	0	1	4193	0	0	0	0	0	0	0	0	0
1	1	1	1	2	1	47	2	2	4	0	0	0	0	0					0	0		0				1	2	1	1	1	1	1.7	1	280	2650	338	1	0	1	3038	1	2	77	5	2	60	2	3	45
2	2	3	5	4	1	59	2	1	6	0	0	0	0	0					0	0		0				1	1	0	0	1	0	0	0	0	0	0	0	0	1	5016	0	0	0	0	0	0	0	0	0
1	1	1	1	9	1	54	2	1	2	0	0	0	0	0					0	0		0				1	0.5	1	1	1	0	0	0	0	0	0	0	0	1	3213	0	0	0	0	0	0	0	0	0
1	1	1	1	7	1	33	2	1	4	0	0	0	0	0					0	0		0				1	0.5	1	1	1	0	0	0	0	0	0	0	0	1	2430	0	0	0	0	0	0	0	0	0
2	2	2	3	7	0	49	2	1	8	0	0	0	0	0					0	0		0				1	0.5	0	1	1	0	0	0	0	0	0	0	0	1	2682	0	0	0	0	0	0	0	0	0
1	1	1	1	3	1	47	2	1	4	0	0	0	0	0					0	0		0				1	3	0	1	1	1	0	0	0	0	0	0	0	1	4860	0	0	0	0	0	0	0	0	0
2	2	2	3	4	1	68	2	2	9	0	0	0	0	0					0	0		0				1	1	0	1	1	0	0	0	0	0	0	0	0	1	3515	0	0	0	0	0	0	0	0	0
2	2	2	3	7	1	27	5	1	2	0	0	0	0	0					0	0		0				1	2	1	0	1	1	2.5	1	385	1150	558	0	0	1	1448	0	0	0	0	0	0	0	0	0
2	2	3	5	10	1	67	2	1	6	0	0	0	0	0					0	0		0				1	2.5	0	0	1	1	2	1.25	310	1550	311	1	6059	1	2138	1	2	40	5	2	40	0	0	0
1	1	1	2	10	1	37	3	1	6	0	0	0	0	0					0	0		0				1	0.75	0	1	1	0	0	0	0	0	0	0	0	1	2138	0	0	0	0	0	0	0	0	0
2	2	2	4	6	1	63	2	2	8	0	0	0	0	0					0	0		0				1	3.5	1	1	1	1	3	1	440	1950	389	0	0	1	1330	0	0	0	0	0	0	0	0	0
2	3	4	6	8	0	42	2	1	6	0	0	0	0	0					0	0		0				1	0.5	0	0	1	0	0	0	0	0	0	0	0	1	3375	0	0	0	0	0	0	0	0	0
2	2	3	6	2	0	56	2	2	5	0	0	0	0	0					0	0		0				1	0.5	0	1	1	0	0	0	0	0	0	0	0	1	2144	0	0	0	0	0	0	0	0	0
2	2	3	5	8	1	43	2	1	5	0	0	0	0	0					0	0		0				1	0.75	1	1	1	0	0	0	0	0	0	0	0	1	2257	0	4	55	6	4	45	0	0	0
2	2	3	6	8	0	58	2	2	2	0	0	0	0	0					0	0		0				1	1	1	0	1	0	0	0	0	0	0	0	0	1	3375	0	0	0	0	0	0	0	0	0
2	2	2	3	3	1	47	1	2	0	0	0	0	0	0					0	0		0				1	2.5	1	1	1	1	1.75	1.25	270	2100	558	0	0	1	3517	0	0	0	0	0	0	0	0	0
1	1	1	1	6	0	53	2	1	12	0	0	0	0	0					0	0		0				1	2.5	1	0	1	1	1.75	1.25	765	2200	191	0	0	1	2822	0	0	0	0	0	0	0	0	0
1	1	1	1	9	1	41	2	1	8	0	0	0	0	0					0	0		0				1	0.75	0	1	1	0	0	0	0	0	0	0	0	1	2673	0	0	0	0	0	0	0	0	0
1	1	1	1	4	1	50	2	2	8	0	0	0	0	0					0	0		0				1	2	0	0	1	1	1.75	1	285	1050	270	1	0	1	2430	1	0	0	0	0	0	0	0	0
2	2	2	4	6	1	59	1	1	0	0	0	0	0	0					0	0		0				1	1	1	1	1	1	2.5	0.5	365	1350	155	0	0	1	5387	0	0	0	0	0	0	0	0	0
1	1	1	1	3	1	34	2	1	10	0	0	0	0	0					0	0		0				1	1	1	1	1	0	0	0	0	0	0	0	0	0	0	0	0	0	0	0	0	0	0	0
2	2	3	6	7	0	42	2	1	0	0	0	0	0	0					0	0		0				1	3	0	0	1	1	2	1	550	1150	698	1	2363	1	3866	1	0	0	0	0	0	0	0	35
2	2	3	6	9	1	44	2	2	2	0	0	0	0	0					0	0		0				1	0.5	1	1	1	0	0	0	0	0	0	0	0	1	1459	0	0	0	0	0	0	0	0	0
1	1	1	1	2	1	30	4	1	2	0	0	0	0	0					0	0		0				1	3	0	0	1	1	3	1.5	490	2600	378	0	0	1	1069	0	2	70	9	2	55	2	2	40
2	2	2	3	3	1	28	2	1	8	0	0	0	0	0					0	0		0				1	2.5	0	1	1	1	2	1.25	310	1300	140	0	0	1	2219	0	0	0	0	0	0	0	0	0
1	1	1	2	5	1	28	2	1	2	0	0	0	0	0					0	0		0				1	0.5	1	1	1	0	0	0	0	0	0	0	0	1	2031	0	0	0	0	0	0	0	0	0
1	1	1	2	5	1	34	5	1	8	0	0	0	0	0					0	0		0				1	2	1	0	1	1	2	1	560	2900	529	0	0	0	0	0	0	0	0	0	0	0	0	0
2	2	3	5	4	1	72	2	1	8	0	0	0	0	0					0	0		0				1	0.75	0	0	1	0	0	0	0	0	0	0	0	1	5925	0	4	55	6	4	45	0	0	0
1	1	1	1	8	1	40	2	2	8	0	0	0	0	0					0	0		0				1	0	0	0	1	0	0	0	0	0	0	0	0	1	4320	0	0	0	0	0	0	0	0	0
2	2	3	5	9	1	49	2	1	8	0	0	0	0	0					0	0		0				1	1.5	0	0	1	1	1.75	0.75	270	1000	551	0	0	1	3699	0	0	0	0	0	0	0	0	0
2	2	3	6	7	0	38	2	2	4	0	0	0	0	0					0	0		0				1	3	0	0	1	1	2	1.5	300	1750	209	1	0	1	4740	1	0	0	0	0	0	0	0	0
1	1	1	1	7	1	54	2	2	5	0	0	0	0	0					0	0		0				1	2	0	1	1	1	1.7	1	280	1350	338	1	6050	0	0	1	2	70	9	2	55	2	2	40
1	1	1	2	6	1	26	2	1	6	0	0	0	0	0					0	0		0				1	2.25	0	1	1	1	0	0	0	0	0	1	0	1	5267	1	5	45	7	5	40	4	3	35
2	2	2	3	5	1	41	2	1	8	0	0	0	0	0					0	0		0				1	2	0	0	1	1	0	0	0	0	0	0	0	1	1490	0	0	0	0	0	0	0	0	0
2	2	3	5	7	1	54	2	1	8	0	0	0	0	0					0	0		0				1	0.5	1	1	1	0	0	0	0	0	0	0	0	1	3392	0	0	0	0	0	0	0	0	0
2	2	2	3	2	1	49	2	1	8	0	0	0	0	0					0	0		0				1	2	1	0	1	0	0	0	0	0	0	0	0	1	3206	0	0	0	0	0	0	0	0	0
1	1	1	2	3	1	45	2	1	4	0	0	0	0	0					0	0		0				1	2.75	0	1	1	1	2.5	1.38	410	1350	628	0	0	0	0	0	0	0	0	0	0	0	0	0
2	2	2	4	7	1	58	2	2	5	0	0	0	0	0					0	0		0				1	1.5	0	1	1	0	0	0	0	0	0	0	0	1	1425	0	0	0	0	0	0	0	0	0
2	2	3	5	8	0	62	2	1	6	0	0	0	0	0					0	0		0				1	2.5	0	0	1	1	2.5	1.25	385	2050	558	0	0	1	3386	0	0	0	0	0	0	0	0	0
2	2	2	3	7	1	47	2	2	2	0	0	0	0	0					0	0		0				1	2	0	0	1	1	1.75	1	550	2950	270	0	0	1	2682	0	0	0	0	0	0	0	0	0
1	1	1	1	5	1	62	2	1	6	0	0	0	0	0					0	0		0				1	1	0	0	1	0	0	0	0	0	0	0	0	1	1215	0	0	0	0	0	0	0	0	0
2	2	3	5	4	1	43	2	1	8	0	0	0	0	0					0	0		0				1	2.5	0	0	1	1	2.25	1.25	680	2850	510	1	0	1	2413	1	0	0	0	0	0	0	0	0
1	1	1	1	4	0	34	2	2	8	0	0	0	0	0					0	0		0				1	0.75	0	1	1	0	0	0	0	0	0	0	0	1	2673	0	0	0	0	0	0	0	0	0
1	1	1	1	2	1	57	2	1	0	0	0	0	0	0					0	0		0				1	2	1	1	1	1	0	0	0	0	0	1	0	0	0	1	0	0	0	0	0	0	0	0
1	1	1	1	8	1	48	2	1	12	0	0	0	0	0					0	0		0				1	1.75	1	0	1	1	1.5	0.88	240	2450	610	1	0	1	2655	1	3	50	2	2	35	2	2	50
2	2	3	6	7	0	55	2	1	2	0	0	0	0	0					0	0		0				1	2	1	1	1	1	2	1	300	1050	558	1	4988	1	1191	1	0	0	0	0	0	0	0	0
2	2	3	6	5	1	60	2	1	2	0	0	0	0	0					0	0		0				1	3	0	1	1	1	2	1	640	3100	628	0	0	1	4288	0	0	0	0	0	0	0	0	0
1	1	1	1	4	1	32	2	1	4	0	0	0	0	0					0	0		0				1	3	1	1	1	1	2.25	1.5	175	1850	120	0	0	1	3208	0	0	0	0	0	0	0	0	0
2	3	4	6	8	1	57	2	1	4	0	0	0	0	0					0	0		0				1	0.75	0	1	1	0	0	0	0	0	0	0	0	1	4717	0	0	0	0	0	0	0	0	0
2	3	4	6	4	0	56	2	1	12	0	0	0	0	0					0	0		0				1	0.75	1	1	1	0	0	0	0	0	0	0	0	1	1180	0	2	40	5	2	40	0	0	0
2	2	3	5	4	1	61	2	1	0	0	0	0	0	0					0	0		0				1	1.25	0	1	1	0	0	0	0	0	0	0	0	1	1254	0	0	0	0	0	0	0	0	0
2	2	3	5	7	1	63	2	2	6	0	0	0	0	0					0	0		0				1	0.25	0	0	1	0	0	0	0	0	0	0	0	1	608	0	0	0	0	0	0	0	0	0
2	2	3	6	10	1	36	5	1	4	0	0	0	0	0					0	0		0				1	0.5	1	0	1	0	0	0	0	0	0	0	0	1	3812	0	0	0	0	0	0	0	0	0
2	2	3	5	6	1	57	2	1	4	0	0	0	0	0					0	0		0				1	2	0	1	1	1	2	1	0	550	124	1	8316	1	2822	1	2	35	7	4	50	3	2	0
2	2	3	6	4	1	47	2	1	2	0	0	0	0	0					0	0		0				1	2	0	1	1	1	2.5	1	360	3100	437	1	0	1	2811	1	2	40	5	2	40	0	0	0
1	1	1	1	6	1	48	2	1	12	0	0	0	0	0					0	0		0				1	2.75	1	0	1	1	2	1	240	1200	350	1	0	1	3222	1	3	90	3	2	45	3	3	30
2	2	2	3	6	0	52	2	1	4	0	0	0	0	0					0	0		0				1	0.25	0	1	1	0	0	0	0	0	0	0	0	1	1933	0	0	0	0	0	0	0	0	0
2	2	2	3	4	1	69	2	2	8	0	0	0	0	0					0	0		0				1	2	1	1	1	1	0	0	0	0	0	0	0	1	1118	0	0	0	0	0	0	0	0	0
1	1	1	1	6	1	37	1	1	9	0	0	0	0	0					0	0		0				1	0.5	0	0	1	0	0	0	0	0	0	0	0	1	1215	0	0	0	0	0	0	0	0	0
1	1	1	2	6	1	37	2	2	2	0	0	0	0	0					0	0		0				1	2.5	0	0	1	1	2	1	325	2800	279	1	0	1	2295	1	3	45	6	3	35	3	3	40
1	1	1	1	2	1	33	3	1	5	0	0	0	0	0					0	0		0				1	3.75	1	0	1	1	3	0.88	790	3150	557	1	2239	1	1337	1	3	35	2	3	55	3	2	40
2	2	2	3	7	1	57	2	1	2	0	0	0	0	0					0	0		0				1	3	0	1	1	1	1.5	1.5	420	1900	698	0	0	1	4023	0	0	0	0	0	0	0	0	0
2	2	2	3	5	1	33	2	1	6	0	0	0	0	0					0	0		0				1	0.5	0	0	1	0	0	0.25	0	0	0	0	0	1	3206	0	0	0	0	0	0	0	0	0
1	1	1	1	2	1	57	2	1	2	0	0	0	0	0					0	0		0				1	0.5	1	1	1	0	0	0	0	0	0	0	0	1	607.5	0	0	0	0	0	0	0	0	0
2	2	2	3	5	1	38	2	2	6	0	0	0	0	0					0	0		0				1	1.5	1	0	1	1	0	0	0	0	0	1	0	1	2565	1	0	0	0	0	0	0	0	45
1	1	1	1	3	1	71	2	1	9	0	0	0	0	0					0	0		0				1	1.75	0	1	1	1	1.7	0.88	280	2800	270	1	6050	1	2430	1	2	55	11	2	40	2	2	30
2	2	2	3	6	1	45	5	1	2	0	0	0	0	0					0	0		0				1	0.5	1	1	1	0	0	0	0	0	0	0	0	1	2930	0	0	0	0	0	0	0	0	0
2	2	3	5	5	1	62	2	1	10	0	0	0	0	0					0	0		0				1	0.75	1	1	1	1	0	0	0	0	0	0	0	1	2708	0	4	55	6	4	45	0	0	0
2	2	2	3	5	1	55	2	2	2	0	0	0	0	0					0	0		0				1	3	1	1	1	1	2.5	1.5	385	850	698	0	0	1	2320	0	0	0	0	0	0	0	0	0
1	1	1	2	4	0	25	2	1	8	0	0	0	0	0					0	0		0				1	1.5	0	0	1	1	2.5	1	695	2900	614	0	0	1	2031	0	0	0	0	0	0	0	0	0
2	2	2	4	5	1	62	2	2	2	0	0	0	0	0					0	0		0				1	0.5	0	0	1	0	0	0	0	0	0	0	0	1	3848	0	0	0	0	0	0	0	0	0
2	2	3	5	4	1	36	2	2	0	0	0	0	0	0					0	0		0				1	1.75	1	0	1	1	1.75	0.88	270	1750	502	0	0	1	3525	0	0	0	0	0	0	0	0	0
1	1	1	1	8	1	51	2	1	12	0	0	0	0	0					0	0		0				1	0.75	0	1	1	0	0	0	0	0	0	0	0	1	2921	0	0	0	0	0	0	0	0	0
2	2	2	3	4	1	50	2	2	6	0	0	0	0	0					0	0		0				1	3	0	1	1	1	2.5	1.5	720	2800	698	1	0	1	744.3	1	0	0	0	0	0	0	0	0
2	2	2	4	4	1	60	2	2	2	0	0	0	0	0					0	0		0				1	3	1	1	1	0	0	0	0	0	0	0	0	1	2565	0	0	0	0	0	0	0	0	0
2	2	2	4	4	1	55	2	1	4	0	0	0	0	0					0	0		0				1	0.5	0	1	1	0	0	0	0	0	0	0	0	1	2565	0	0	0	0	0	0	0	0	0
2	2	2	3	5	1	25	4	1	6	0	0	0	0	0					0	0		0				1	1	1	0	1	0	0	0	0	0	0	0	0	1	526.5	0	0	0	0	0	0	0	0	0
2	3	4	6	3	0	45	3	2	8	0	0	0	0	0					0	0		0				1	3	0	1	1	1	2.5	1.5	380	1800	279	1	0	1	2041	1	3	45	4	2	40	0	0	0
2	2	3	5	4	1	62	2	2	4	0	0	0	0	0					0	0		0				1	2	0	0	1	1	2.5	1	90	900	276	1	57750	1	731.5	1	10	58	2	8	45	5	6	40
1	1	1	2	10	1	33	2	2	10	0	0	0	0	0					0	0		0				1	0.5	1	0	1	0	0	0	0	0	0	0	0	1	902.7	0	0	0	0	0	0	0	0	0
2	3	4	6	3	1	39	2	1	6	0	0	0	0	0					0	0		0				1	1	0	1	1	1	1.75	0.5	270	1050	140	0	0	1	1242	0	0	0	0	0	0	0	0	0
2	2	3	6	7	1	56	2	1	10	0	0	0	0	0					0	0		0				1	2.25	0	1	1	1	2	1.13	300	1050	349	0	0	1	585.2	0	0	0	0	0	0	0	0	0
1	1	1	2	3	1	24	2	1	4	0	0	0	0	0					0	0		0				1	0.75	0	0	1	0	0	0	0	0	0	0	0	1	3198	0	0	0	0	0	0	0	0	0
2	2	3	5	4	0	43	2	2	0	0	0	0	0	0					0	0		0				1	2.5	0	1	1	1	1.75	1.25	270	1900	349	1	0	1	1505	1	2	40	5	2	40	0	0	0
2	2	2	3	8	1	61	2	2	6	0	0	0	0	0					0	0		0				1	3	1	1	1	1	2.5	1.5	385	2800	698	1	3135	0	0	1	0	0	0	0	0	0	0	0
2	2	2	3	7	1	49	2	1	2	0	0	0	0	0					0	0		0				1	0.5	1	0	1	0	0	0	0	0	0	0	0	1	4767	0	0	0	0	0	0	0	0	0
1	1	1	1	6	1	38	3	1	9	0	0	0	0	0					0	0		0				1	2.5	0	0	1	1	0	0	0	0	0	1	0	0	0	1	0	0	0	0	0	0	0	0
1	1	1	1	3	1	50	1	1	12	0	0	0	0	0					0	0		0				1	3	1	1	1	1	2.5	1.5	410	1900	670	1	13200	1	2138	1	3	50	5	7	35	6	3	40
1	1	1	2	8	1	53	2	2	0	0	0	0	0	0					0	0		0				1	2.25	1	1	1	1	2	1.13	150	750	240	1	0	1	3612	1	0	0	0	0	0	0	0	0
2	2	2	3	4	1	45	3	1	10	0	0	0	0	0					0	0		0				1	3	0	1	1	1	1.5	1.5	420	1900	698	1	17160	1	4023	1	4	80	6	4	40	2	4	40
2	2	2	3	2	1	38	2	1	4	0	0	0	0	0					0	0		0				1	2	1	1	1	1	1.75	1	270	1950	405	1	7219	1	3848	1	2	55	14	2	40	2	2	0
2	2	2	3	6	1	50	2	2	4	0	0	0	0	0					0	0		0				1	2.25	1	1	1	1	1.75	1.13	270	1800	270	1	0	1	3848	1	5	80	8	5	60	5	6	45
2	2	2	3	5	1	61	2	1	6	0	0	0	0	0					0	0		0				1	3	0	1	1	1	1.75	1.5	270	1000	698	1	1650	0	0	1	2	60	6	2	50	3	2	40
1	1	1	1	4	1	55	5	1	4	0	0	0	0	0					0	0		0				1	2.5	1	0	1	1	1.25	1.25	370	2400	405	1	0	1	3645	1	3	65	9	3	45	3	3	35
2	3	4	6	6	1	59	2	1	10	0	0	0	0	0					0	0		0				1	1	1	1	1	1	1.75	0.5	270	1600	140	0	0	1	6115	0	0	0	0	0	0	0	0	0
2	2	2	3	4	1	52	2	1	2	0	0	0	0	0					0	0		0				1	3	0	0	1	1	2.5	1.5	385	2800	698	1	23650	1	1216	1	3	60	3	2	50	3	2	45
2	3	4	6	7	0	62	2	1	4	0	0	0	0	0					0	0		0				1	1	1	1	1	0	0	0	0	0	0	0	0	1	1223	0	0	0	0	0	0	0	0	0
1	1	1	1	7	0	61	4	2	12	0	0	0	0	0					0	0		0				1	3	1	1	1	1	0	0	0	0	0	0	0	1	3645	0	0	0	0	0	0	0	0	0
1	1	1	1	4	0	62	5	2	10	0	0	0	0	0					0	0		0				1	0.75	0	0	1	0	0	0	0	0	0	0	0	1	3505	0	0	0	0	0	0	0	0	0
1	1	1	1	10	1	43	2	1	5	0	0	0	0	0					0	0		0				1	1.5	0	0	1	1	1.5	0.75	245	1600	270	0	0	1	2430	0	2	65	7	2	40	2	2	30
2	3	4	6	7	1	62	2	1	12	0	0	0	0	0					0	0		0				1	2	0	0	1	1	2	1	310	1550	558	0	0	1	3092	0	0	0	0	0	0	0	0	0
1	1	1	1	10	1	68	2	2	6	0	0	0	0	0					0	0		0				1	0.25	1	0	1	0	0	0	0	0	0	0	0	1	1323	0	0	0	0	0	0	0	0	0
2	3	4	6	5	0	59	2	2	6	0	0	0	0	0					0	0		0				1	2.25	0	1	1	1	1	1.13	310	1350	349	1	0	1	2831	1	10	100	5	4	35	3	4	0
2	2	2	5	9	1	41	2	3	12	1	2	0	2	1	34	3	1	1	1	1	1	1	1	84000	87500	1	2	1	1	1	0	1.25	0.25	205	1450	0	0	0	1	4013	0	0	0	0	0	0	0	0	0
2	2	2	3	3	1	65	2	3	6	1	0	1	1	1		5	1	1	1	1	1	1	1	92100		1	3	1	1	1	1	1.5	1.5	300	750	165	1	25560	1	5280	1	9	7	40	6	2	40	2	1
2	3	4	6	8	1	59	2	3	6	1	0	1	1	1	24		1	1	0	1	0	1	1	67000		1	2.5	1	1	1	1	2	2	240	1450	496	0	0	1	6257	0	0	0	0	0	0	0	0	0
2	2	2	4	9	0	67	3	3	2	1	0	1	1	1	60		1	1	1	0	0	1	1	75450		1	2	0	1	1	1	1.25	1	0	2050	0	1	1260	1	6160	1	8	7	48	2	5	35	4	2
1	1	1	1	9	1	51	2	3	4	1	0	1	1	1	12	4	1	1	0	1	1	0	1	90160	1500	1	2	1	0	1	1	1.25	1	395	900	300	1	5500	1	3375	1	7	3	96	5	3	72	3	4
2	2	2	5	3	1	41	2	3	9	1	0	1	1	1	76	9	0	0	1	1	1	0	1	91700	2200	1	0.75	1	1	1	1	1	1	150	900	310	0	0	1	1463	1	5	7	60	3	3	40	2	5
2	2	2	5	2	1	43	2	3	12	1	0	1	1	1		4	1	1	1	1	1	1	1	75000	2300	1	0.75	0	0	1	1	2.5	0.38	360	1700	248	0	0	1	3093	0	0	0	0	0	0	0	0	0
2	2	2	4	7	0	52	2	3	12	1	0	1	1	1		3	0	0	0	1	0	0	0	51630		1	1.5	1	0	1	1	1.25	0.75	80	750	310	0	0	1	616	1	3	10	40	3	5	40	6	7
2	2	2	5	8	1	33	4	3	4	1	0	1	1	1	55	9	0	0	1	0	0	1	1	43750	79000	1	0.75	1	1	1	1	1.5	0.38	120	1050	372	1	14600	1	1170	1	6	2	45	8	2	40	5	2
2	2	2	3	10	1	35	2	3	12	1	1	1	2	1	16		1	1	1	1	1	1	0	92070		1	1.5	1	0	1	0	0	0	0	0	0	1	13200	1	3710	1	3	6	45	12	2	40	0	0
2	2	2	5	6	0	53	5	3	12	1	1	0	1	1		5	1	1	1	1	1	1	1	81380		1	3.5	1	1	1	1	1.5	1.75	220	1050	372	1	22000	1	2978	0	0	0	0	0	0	0	0	0
2	2	2	3	4	1	47	2	3	4	1	0	1	1	1		8	0	0	1	0	0	1	1	23200	1380	1	1.75	1	0	1	1	1.5	0.88	155	1050	230	0	0	1	1540	1	11	3	80	5	7	40	3	5
2	2	2	3	11	1	58	2	3	9	1	1	1	2	1	26	3	1	1	1	1	1	1	1	79000		1	1.5	1	0	1	1	0.25	0.25	60	900	0	1	38000	1	990	1	13	3	60	2	6	35	2	2
2	2	2	4	7	0	56	2	3	6	1	1	1	2	1	41		1	1	1	1	1	1	1	74200		1	3.5	0	0	1	0	0.5	0.25	0	1200	0	0	0	1	3400	1	2	5	40	2	6	40	2	2
2	2	2	5	5	1	48	2	3	4	1	1	1	2	1	30		1	1	1	1	1	1	0	83500		1	1	0	0	1	0	0.25	0.25	205	0	0	1	4500	1	1129	1	18	3	40	3	3	35	0	0
2	2	2	4	9	1	57	2	3	12	1	1	0	1	1	36		0	0	0	1	1	0	1	58900	180000	1	2.25	1	1	1	1	1.75	1.13	115	1850	434	1	2440	1	3115	0	0	0	0	0	0	0	0	0
2	2	2	6	10	1	47	5	3	4	1	1	1	2	1	36	3	1	1	1	1	1	1	1	71200	12400	1	1	0	0	1	1	0.5	0.25	80	550	186	0	0	1	4807	1	15	4	60	12	3	50	5	3
1	1	1	2	7	1	62	2	3	12	1	1	0	1	1	12		1	1	1	1	1	1	1	61240		1	0.5	1	1	1	1	2	0.25	150	1400	276	1	2800	1	2830	1	7	5	60	5	4	40	0	0
2	2	2	6	4	1	39	3	3	2	1	1	0	1	1		6	0	0	1	0	0	1	1	0		1	1.75	1	1	1	1	1.5	0.88	145	1050	372	1	22000	1	6203	0	0	0	0	0	0	0	0	0
2	2	2	6	7	0	52	2	3	2	1	1	1	2	1	91		1	1	1	1	1	1	1	81850	3970	1	2.75	1	1	1	0	0.25	0.25	135	0	250	0	0	1	6518	0	0	0	0	0	0	0	0	0
1	1	1	1	11	0	41	2	3	9	1	1	0	1	1	4	7	0	0	1	1	1	0	1	28060	4000	1	1.5	0	1	1	1	1	0.75	265	700	240	0	0	1	2700	0	0	0	0	0	0	0	0	0
2	2	2	3	5	0	60	3	3	4	1	1	2	3	1	65		1	1	1	1	1	1	0	90000		1	0.5	1	1	1	1	0	0	0	0	0	0	0	1	3570	0	7	2	40	6	5	45	2	2
1	1	1	2	4	0	76	2	3	6	1	1	1	2	1	72	5	1	1	1	1	1	1	1	43900	2310	1	2.25	1	1	1	1	1.5	0.25	660	1050	180	1	0	1	4050	1	10	2	82	8	2	60	2	2
1	1	1	1	5	0	61	5	3	4	1	1	1	2	1	48	4	1	1	1	1	1	1	1	63350	1100	1	0.5	1	0	1	0	1	0.25	200	1450	628	1	2500	1	1350	0	11	3	70	8	3	50	3	4
2	2	2	4	5	1	44	3	3	9	1	1	0	1	1	23		1	1	0	0	0	1	1	0		1	2.5	0	0	1	1	1.5	1.25	130	1150	496	0	0	1	4989	1	5	8	55	3	4	45	3	4
2	2	2	5	8	1	51	2	3	10	1	0	1	1	1		4	0	0	0	1	0	0	1	74210	1900	1	1.5	0	1	1	1	1	0.75	150	700	248	0	0	1	3386	0	0	0	0	0	0	0	0	0
2	2	2	5	8	1	41	2	3	9	1	1	0	1	1		3	0	0	1	0	0	0	1	0	6600	1	2.75	1	1	1	1	1	1	150	700	248	0	0	1	5925	0	0	0	0	0	0	0	0	0
1	1	1	1	3	0	58	2	3	10	1	1	0	1	1	24	7	1	1	0	1	1	1	1	70800		1	3.25	0	1	1	1	2	1.63	550	1450	480	0	0	1	5400	0	0	0	0	0	0	0	0	0
1	1	1	1	4	1	78	2	3	12	1	0	1	1	1	121	4	0	0	0	0	1	1	1	66240	8000	1	1.5	0	1	1	1	1.5	0.75	285	700	240	0	0	1	2700	0	0	0	0	0	0	0	0	0
2	2	2	4	3	1	33	2	3	4	1	0	1	1	1	31		0	0	1	0	0	1	0	70380		1	3.75	0	0	1	1	1.5	1.88	0	0	0	1	1628	1	1188	1	8	3	45	2	3	50	0	0
2	2	2	3	4	0	65	3	3	6	1	1	0	1	1	14		1	1	0	1	1	1	1	0		1	2.5	0	0	1	1	2	1.25	300	550	360	1	12500	1	2970	1	2	5	36	5	5	60	5	3
2	2	2	3	6	1	51	2	3	9	1	1	1	2	1		5	1	1	1	1	1	1	1	92200		1	0.75	1	1	1	1	0.5	0.25	85	950	230	0	0	1	3880	1	3	2	55	3	2	45	0	0
2	2	2	4	8	1	37	2	3	6	1	1	0	1	1		7	1	1	0	0	0	0	1	54950	35000	1	3	1	1	1	1	1.5	1.5	285	900	310	0	0	1	2376	0	0	0	0	0	0	0	3	2
1	1	1	2	3	1	44	2	3	4	1	1	0	1	1	43	4	1	1	1	1	1	1	1	89060		1	0.5	0	0	1	1	1.5	0.25	150	1400	276	1	1450	1	2850	0	0	0	0	0	0	0	0	0
2	3	4	6	2	1	49	2	3	12	1	0	1	1	1	96		1	1	1	1	1	1	1	87850	5400	1	2	1	0	1	1	1.75	1	315	1450	434	1	3210	1	3124	1	20	3	120	3	2	50	3	2
2	2	2	4	2	0	57	3	3	3	1	1	0	1	1		3	1	1	1	1	1	1	1	0		1	3	0	1	1	1	1.5	1.5	205	2650	620	0	0	1	2376	0	0	0	0	0	0	0	0	0
2	2	2	5	7	1	58	3	3	8	1	0	1	1	1	62		1	1	1	1	1	1	1	80000		1	2.25	0	0	1	1	2.5	1.13	240	1800	620	1	8100	1	2366	1	5	4	55	6	4	45	0	0
2	2	2	5	6	1	52	4	3	12	1	1	0	1	1	27	6	1	1	1	1	1	1	1	73400		1	1.5	1	0	1	1	2	0.75	300	1450	496	1	4750	1	1254	1	7	6	40	5	6	35	5	2
2	3	4	6	5	1	58	2	3	9	1	1	0	1	1	27		1	1	1	1	1	1	1	75000	6588	1	3	1	1	1	1	2	1.5	300	1750	620	1	1500	1	4470	1	17	2	60	6	2	50	3	2
1	1	1	1	6	1	54	2	3	2	1	0	1	1	1	6	4	1	1	0	1	0	1	1	84550	2750	1	0.5	1	0	1	1	2.25	0.25	275	1800	360	0	0	1	675	1	8	5	80	6	5	60	5	6
2	2	2	6	7	1	63	2	3	3	1	0	1	1	1		3	0	0	1	0	0	0	1	43620		1	2	1	1	1	1	1.75	1	150	1050	372	0	0	1	1242	1	7	2	45	6	2	40	3	2
2	2	2	3	7	1	41	2	3	9	1	0	1	1	1		4	1	1	1	0	0	1	1	32120		1	2.75	0	1	1	1	2	1.38	285	950	138	0	0	1	2850	0	0	0	0	0	0	0	3	3
2	2	2	3	5	1	63	5	3	6	1	0	1	1	1	44	4	1	1	0	1	1	1	1	77000	3480	1	2.25	1	0	1	1	1.5	1.13	210	1150	165	1	3058	1	3894	1	7	8	58	5	5	40	0	0
2	2	2	3	8	0	61	3	3	6	1	0	1	1	1	124	17	1	1	1	1	1	0	1	62000		1	3.25	1	0	1	1	2	1.63	350	2650	414	0	0	1	2970	1	14	3	72	6	8	35	2	2
2	2	2	3	11	1	45	2	3	6	1	1	1	2	1	36	3	1	1	1	1	1	1	1	57520	3400	1	0	1	0	1	0	0	0	0	0	0	1	7920	1	2970	0	0	0	0	0	0	0	0	0
2	2	2	3	6	0	53	2	3	6	1	1	1	2	1	8	3	1	1	1	1	1	1	1	73200		1	1.5	1	1	1	0	0.5	0.25	0	0	0	0	0	1	2540	1	6	2	55	3	2	55	0	0
2	2	2	6	8	0	56	2	3	9	1	1	0	1	1	32	5	0	0	1	0	1	1	1	64000	4390	1	1.75	1	1	1	1	1.5	0.88	315	1600	372	1	6400	1	1103	1	4	1	60	3	1	55	0	0
2	3	4	6	8	1	53	3	3	4	1	1	0	1	1	20		1	1	1	1	0	1	1	0		1	2	1	0	1	1	1.5	1	120	1300	434	1	12500	1	1324	1	6	2	120	5	2	45	5	2
1	1	1	1	4	1	68	2	3	8	1	0	1	1	1	24	5	1	1	1	1	1	1	1	0	8000	1	3	0	0	1	1	1.5	1.5	395	1750	360	1	6875	1	4050	0	0	0	0	0	0	0	0	0
1	1	1	2	5	1	58	2	3	9	1	1	0	1	1	11	3	0	0	1	0	0	1	1	0		1	2.5	1	1	1	1	1.5	1.25	250	950	345	1	7210	1	700	1	9	3	75	5	4	40	2	2
2	2	2	6	5	0	52	4	3	4	1	1	0	1	1	19	7	1	1	0	1	1	1	1	76800		1	3.25	1	1	1	1	2	1.63	300	2150	620	0	0	1	3553	1	9	1	40	7	1	35	3	1
2	2	2	3	8	0	62	2	3	6	1	1	2	3	1		4	1	1	1	1	1	1	1	90280		1	3.5	0	0	1	1	0.5	0.25	170	850	220	1	4790	1	4250	1	3	6	54	2	7	45	2	7
2	2	2	5	10	1	42	3	3	0	1	1	0	1	1		8	1	1	1	1	1	1	1	57000		1	1.5	0	0	1	1	1.5	3	450	2900	310	0	0	1	731	0	0	0	0	0	0	0	0	0
2	3	4	6	6	1	69	2	3	12	1	0	1	1	1	62	4	1	1	1	1	1	1	1	54300	10330	1	1.5	1	0	1	1	2	1	570	900	310	0	0	1	2980	0	0	0	0	0	0	0	0	0
2	2	2	6	4	1	41	3	3	6	1	1	1	2	1	12	4	1	1	1	1	1	1	1	0	15000	1	2.75	0	1	1	1	0.5	0.25	0	750	0	0	0	1	1609	0	0	0	0	0	0	0	0	0
2	2	2	4	5	1	37	5	3	6	1	0	1	1	1		5	1	1	1	1	1	1	1	69300		1	2.5	0	0	1	1	2	2.5	645	2150	496	0	0	1	1320	0	0	0	0	0	0	0	0	0
2	2	2	5	6	1	52	2	3	0	1	1	0	1	1	16	8	1	1	1	1	1	1	1	0		1	2.75	1	0	1	1	2	1.38	300	1450	496	0	0	1	2257	1	2	7	50	7	4	45	3	4
2	2	2	3	9	1	37	2	3	6	1	0	1	1	1		3	1	1	1	0	0	1	1	56000	4830	1	3.75	1	1	1	1	2	1.88	0	0	0	1	2035	1	1485	1	10	3	35	2	3	55	3	2
2	2	2	6	9	0	58	5	3	12	1	0	1	1	1	30	6	1	1	1	1	1	0	1	21450		1	2.75	1	1	1	1	2	1.38	300	2150	496	0	0	1	2483	1	11	2	50	9	2	40	4	2
2	2	2	6	9	0	54	2	3	12	1	0	1	1	1	59		1	1	0	1	1	0	1	85000		1	2.5	1	0	1	1	2	1.25	300	2150	496	1	8600	1	6518	0	0	0	0	0	0	0	0	0
1	1	1	1	10	1	51	5	3	2	1	1	1	2	1	24	3	1	1	1	1	1	1	1	84500	2330	1	2	0	1	1	1	0.25	0.2	375	2900	662	1	5500	1	3375	1	12	2	70	9	2	55	2	2
2	2	2	6	7	1	36	2	3	6	1	1	0	1	1	48		1	1	1	1	0	1	1	0		1	2.5	0	0	1	1	2	1.25	300	2150	496	0	1450	1	2805	1	5	4	55	4	3	45	0	0
2	3	4	6	9	1	52	4	3	2	1	2	2	4	1	85		1	1	1	1	1	1	0	45000		1	3	0	0	1	1	0	0	0	0	0	1	25000	1	2578	0	0	0	0	0	0	0	0	0
2	2	2	6	9	1	44	2	3	2	1	0	1	1	1		4	1	1	1	1	1	0	1	86500		1	1	1	0	1	1	2	0.5	300	2150	540	1	3500	1	2483	0	0	0	0	0	0	0	0	0
2	2	2	4	7	0	32	2	3	4	1	0	1	1	1	28	8	1	1	1	1	1	1	1	60000		1	1.5	0	1	1	1	1.25	0.75	300	1350	310	1	10560	1	2968	1	2	5	35	11	2	35	0	0
2	2	2	3	8	1	74	2	3	6	1	1	0	1	1	25		1	1	1	1	1	1	1	48590		1	2	0	0	1	1	1.5	1	210	1150	414	0	0	1	7700	0	0	0	0	0	0	0	0	0
2	2	2	6	3	1	45	2	3	4	1	0	1	1	1	42	5	1	1	1	1	1	1	1	55140		1	3.25	1	1	1	1	2	0.63	300	2150	620	1	6900	1	3276	0	0	0	0	0	0	0	0	0
1	1	1	1	6	0	54	2	3	8	1	1	0	1	1	60	3	1	1	1	1	0	1	1	35000	5000	1	2	0	1	1	1	2	1	275	2200	240	0	0	1	2700	0	0	0	0	0	0	0	0	0
2	2	2	6	5	1	36	4	3	12	1	1	0	1	1		8	1	1	1	1	1	1	1	40250		1	1.75	0	0	1	1	1.5	1.25	215	1600	372	1	0	1	3391	1	20	3	45	16	2	40	7	2
2	3	4	6	5	0	56	2	3	10	1	0	1	1	1	26		1	1	1	1	1	0	1	0		1	2	1	1	1	1	2	1	120	1300	434	0	0	1	2980	1	13	3	55	0	0	0	0	0
1	1	1	2	7	0	32	1	3	12	1	0	1	1	1		3	1	1	1	1	1	1	1	50000		1	2.25	1	1	1	1	1.5	1.13	225	2200	279	0	0	1	5670	0	0	0	0	0	0	0	2	2
2	2	2	3	9	0	52	2	3	3	1	1	0	1	1		4	1	1	0	1	1	1	1	50600	28700	1	3	0	1	1	1	1.5	1.5	215	1300	330	0	0	1	1617	1	3	9	60	2	7	40	7	3
2	2	2	6	8	1	64	5	3	2	1	0	1	1	1	95	3	1	1	1	1	0	1	1	90930		1	2.5	1	0	1	1	2	1.25	300	2150	496	0	0	1	644	0	0	0	0	0	0	0	0	0
1	1	1	1	7	1	65	2	3	2	1	0	1	1	1	96	5	0	0	1	0	0	0	0	40450		1	3	1	1	1	1	1.5	1.5	0	0	0	0	0	1	1350	1	13	3	88	9	3	66	3	4
1	1	1	1	3	1	65	2	3	2	1	0	1	1	1	144	3	1	1	1	1	1	1	1	61480	1100	1	1	1	1	1	1	1.5	0.25	250	1150	120	1	5500	1	1350	1	14	2	90	10	2	65	2	2
1	1	1	1	2	1	48	1	3	9	1	0	1	1	1	60	9	1	1	1	0	1	1	1	0	4400	1	2	0	1	1	1	1.5	1	265	1450	240	0	0	1	2700	0	0	0	0	0	0	0	0	0
2	3	4	6	3	1	39	4	3	2	1	1	0	1	1	60		1	1	1	1	0	0	1	71600		1	0	1	1	1	0	1.5	0	0	0	0	0	0	1	1655	1	6	2	60	0	0	0	0	0
1	1	1	1	7	1	58	2	3	4	1	2	1	3	1	8	6	1	1	1	1	1	1	0	83400		1	0.5	1	1	1	0	0.25	0.25	0	0	0	0	0	1	675	1	9	3	96	6	3	72	3	3
2	2	2	6	2	1	45	4	3	3	1	0	1	1	1		4	0	0	1	0	0	1	1	89900	8290	1	3.25	0	1	1	1	2	1.63	360	2650	620	0	0	1	827	0	0	0	0	0	0	0	0	0
1	1	1	1	3	1	69	2	3	12	1	1	0	1	1	38	5	1	1	1	1	1	1	1	89820	1300	1	1.5	1	1	1	1	1	1	250	1750	240	1	8250	1	2700	1	13	5	65	9	5	40	5	7
1	1	1	1	2	0	57	4	3	4	1	1	0	1	1	48	6	1	1	0	1	0	1	1	42400	1100	1	2	1	0	1	1	2	3	540	2150	240	0	0	1	2700	1	12	2	90	9	2	65	2	3
1	1	1	2	6	1	67	2	3	12	1	1	0	1	1		5	1	1	1	1	1	1	1	53000		1	2	1	0	1	1	2	3	640	3100	681	1	5770	1	700	1	15	2	80	9	7	60	0	0
2	2	2	5	8	1	46	5	3	4	1	0	1	1	1	23	6	1	1	1	1	1	1	1	29540	6950	1	2.75	1	0	1	1	1.5	1.38	150	700	248	0	0	1	2959	1	4	5	40	7	5	40	5	2
1	1	1	1	6	1	45	2	3	9	1	1	0	1	1	12	4	1	1	1	1	1	1	1	65000	2500	1	1.75	0	1	1	1	1.5	0.88	375	1450	240	0	0	1	4050	1	18	2	80	13	2	60	2	3
2	3	4	6	9	1	33	2	3	8	1	1	0	1	1	36		0	0	1	1	0	0	0	84380		1	1	1	0	1	1	1.5	0.5	0	0	0	1	12500	1	4013	1	15	5	110	4	4	45	0	0
1	1	1	2	8	1	40	2	3	10	1	1	3	4	1	3		1	1	1	1	1	1	1	65700		1	0.75	0	1	1	0	0.25	0.25	155	750	200	0	0	1	7000	0	0	0	0	0	0	0	0	0
2	2	2	3	10	0	47	2	3	9	1	0	1	1	1	15	4	1	1	0	0	0	1	1	88140		1	0	1	1	1	0	1	0	0	0	0	1	1440	1	2830	1	0	0	0	0	0	0	3	3
2	2	2	4	4	0	49	5	3	6	1	0	1	1	1		6	1	1	1	0	0	1	1	0		1	2.5	0	1	1	1	2	1.25	285	2700	620	0	0	1	3564	0	0	0	0	0	0	0	0	0
2	2	2	5	10	1	41	2	3	12	1	1	1	2	1	53		1	1	1	1	1	1	1	41000		1	2.25	0	1	1	0	0.25	0.25	170	2950	496	0	0	1	3386	1	22	4	45	4	5	40	2	4
2	2	2	5	6	0	53	2	3	12	1	1	0	1	1	62		1	1	0	1	1	1	1	84000		1	0.75	1	1	1	1	1.5	2	350	1750	434	0	0	1	1953	0	0	0	0	0	0	0	0	0
2	2	2	3	9	1	69	2	3	4	1	1	0	1	1	28	7	1	1	0	1	1	0	1	75000	18900	1	0.75	0	1	1	1	1.5	0.38	255	1550	490	1	3168	1	3894	0	2	10	54	4	6	35	3	4
2	2	2	4	10	1	47	2	3	3	1	1	0	1	1		12	1	1	1	1	1	1	1	45950	85000	1	3	1	0	1	1	2.5	2	285	2650	620	1	4400	1	1293	0	0	0	0	0	0	0	0	0
2	2	2	4	5	1	62	2	3	4	1	1	1	2	1	41		1	1	1	1	1	1	1	51140		1	0.75	1	1	1	0	0.5	0.25	55	550	124	0	0	1	3200	0	0	0	0	0	0	0	0	0
1	1	1	2	3	1	29	2	3	4	1	1	2	3	1		240	1	1	1	1	1	1	1	87600	6000	1	1.5	0	0	1	0	1	0.25	175	900	124	1	300	1	1200	1	32	2	60	0	0	0	0	0
1	1	1	2	2	1	33	2	3	4	1	0	1	1	1	38	14	0	0	1	0	0	1	1	21730	2520	1	1.5	0	0	1	1	1	0.75	0	0	0	0	0	1	2700	0	0	0	0	0	0	0	0	0
2	2	2	6	9	1	47	2	3	4	1	1	0	1	1	30	9	1	1	0	1	1	0	1	0		1	3.25	1	1	1	1	1.5	1.63	160	650	620	1	2250	1	4069	1	5	1	45	4	1	40	1	1
2	2	2	4	8	1	52	2	3	3	1	1	0	1	1		4	1	1	1	1	1	1	1	90900		1	1.5	1	1	1	0	1.5	0.75	0	0	0	0	0	1	792	0	0	0	0	0	0	0	0	0
2	2	2	6	10	1	52	2	3	3	1	3	1	4	1	66	8	1	1	1	1	1	1	0	80000		1	1	1	1	1	1	0	0	0	0	0	0	0	1	3255	0	0	0	0	0	0	0	0	0
1	1	1	1	5	1	55	2	3	4	1	1	0	1	1	36	4	0	0	1	0	0	1	1	73300	1200	1	1.75	1	0	1	1	1.5	0.88	275	1450	240	0	0	1	2700	0	0	0	0	0	0	0	0	0
1	1	1	1	5	1	59	2	3	12	1	1	2	3	1	48	11	1	1	1	1	1	1	1	76000	1760	1	2	1	0	1	0	0.25	0	175	850	120	1	1375	1	1350	0	0	0	0	0	0	0	0	0
1	1	1	1	8	0	45	2	3	4	1	1	1	2	1	120	3	1	1	1	1	1	1	1	87300	1500	1	2	0	1	1	0	0	0	0	3000	600	0	0	1	3375	1	7	2	77	5	2	60	2	3
1	1	1	1	10	1	36	2	3	0	1	1	0	1	1	12	3	0	0	1	0	0	0	1	45170	5000	1	2	1	1	1	1	1.25	1	330	900	300	1	1375	1	3375	1	19	2	55	14	2	40	2	2
2	2	2	4	8	1	41	4	3	6	1	1	1	2	1	56		1	1	1	1	1	1	0	35000		1	0.75	1	1	1	0	0	0	0	0	0	1	6336	1	2376	1	14	2	35	3	3	40	3	2
2	2	2	3	9	1	63	2	3	9	1	1	1	2	1		4	1	1	1	1	1	1	1	66200	3400	1	3	1	1	1	0	0.75	0.25	240	1050	330	1	18500	1	2970	1	17	3	54	3	3	45	6	7
1	1	1	1	9	0	47	4	3	4	1	1	0	1	1	13	12	0	0	1	0	0	1	1	83620	1600	1	2	1	1	1	1	1.5	1	265	700	240	0	0	1	2700	1	11	2	80	8	2	60	2	2
2	2	2	6	4	1	41	2	3	6	1	0	1	1	1	74		1	1	1	1	1	1	1	91000		1	3.5	1	1	1	1	2	1.75	360	2950	682	1	4210	1	2483	0	0	0	0	0	0	0	0	0
2	2	2	4	8	1	42	4	3	12	1	1	1	2	1		5	1	1	1	1	1	1	0	62010		1	0.75	1	1	1	0	0.25	0.25	0	0	0	0	0	1	1056	1	10	3	35	6	4	40	2	2
2	2	2	6	4	1	63	2	3	9	1	1	0	1	1	85		1	1	1	1	1	1	1	54500		1	1.25	0	0	1	1	1.5	0.63	260	1050	248	0	0	1	804	1	16	5	40	13	4	35	5	4
1	1	1	1	9	0	71	2	3	12	1	1	1	2	1	72	12	1	1	1	1	1	1	1	83970	1430	1	0.5	0	0	1	0	0.5	0.25	110	700	160	0	0	1	675	1	6	3	77	4	3	55	3	3
2	2	2	3	9	1	41	2	3	9	1	1	0	1	1	35		1	1	0	1	1	1	1	75000	16500	1	2.5	1	0	1	1	2.25	1.25	300	1550	165	1	22450	1	1650	0	0	0	65	6	5	34	3	3
2	2	2	3	3	1	36	2	3	0	1	0	1	1	1	76	8	1	1	1	1	1	1	1	56000		1	1.5	1	1	1	1	1.5	0.75	150	950	276	1	5770	1	2250	1	5	3	35	0	0	0	5	7
2	2	2	6	5	0	74	2	3	6	1	1	0	1	1	64	5	1	1	1	1	0	1	1	80800		1	1	0	0	1	1	1.5	0.5	260	1050	248	1	1900	1	6437	1	5	2	40	4	2	35	5	2
2	3	4	6	8	0	47	3	3	2	1	2	0	2	1	32		1	1	1	1	1	1	1	78000		1	1.5	1	0	1	0	1.25	0.2	155	900	310	1	12500	1	2980	1	12	6	55	0	0	0	0	0
2	2	2	5	7	0	49	2	3	12	1	2	1	3	1	27	7	1	1	1	1	1	1	1	0	1450	1	2.75	1	0	1	0	0.5	0.25	0	0	0	0	0	1	2257	0	0	0	0	0	0	0	0	0
2	3	4	6	8	1	32	2	3	8	1	0	1	1	1	41		1	1	1	1	0	1	1	45332	2700	1	3	0	1	1	1	1.5	1.5	300	1800	620	0	0	1	992	0	0	0	0	0	0	0	0	0
1	1	1	2	6	1	43	2	3	9	1	2	1	3	1		4	1	1	1	1	1	1	0	52680		1	1.75	1	1	1	1	0	0	0	0	0	0	0	1	800	0	0	0	0	0	0	0	2	2
2	3	4	6	11	1	42	2	3	8	1	0	1	1	1	72		1	1	1	0	0	1	1	0	10000	1	2.5	0	1	1	1	2	1.25	240	1450	496	0	0	1	3906	0	0	0	0	0	0	0	0	0
1	1	1	1	3	1	46	5	3	4	1	1	0	1	1	21	61	0	0	1	1	1	0	0	62000		1	0.75	1	0	1	1	1.5	0.38	0	0	0	0	0	1	1350	1	13	2	88	9	2	66	2	2
2	2	2	5	3	0	54	4	3	8	1	1	0	1	1	55	3	0	0	1	0	0	1	1	0	4500	1	2	1	1	1	1	1.5	1	120	700	248	0	0	1	2383	1	13	2	40	5	2	40	0	0
2	2	2	3	4	1	52	3	3	9	1	0	1	1	1		5	1	1	1	1	1	1	1	71630		1	1.25	0	0	1	1	1.25	3	600	2000	140	0	0	1	3894	0	0	0	0	0	0	0	3	3
2	2	2	4	6	1	59	4	3	0	1	1	1	2	1	14	5	1	1	1	1	1	1	0	53000		1	2.5	0	1	1	1	0	0	0	0	0	0	0	1	2376	0	0	0	0	0	0	0	3	3
2	3	4	6	6	0	58	2	3	8	1	0	1	1	1	52		1	1	1	0	0	1	1	51520	1800	1	3	0	1	1	1	2.5	1.5	300	1750	620	1	2850	1	1490	0	0	0	0	0	0	0	0	0
2	2	2	3	9	0	46	2	3	0	1	1	1	2	1	47	3	1	1	1	1	1	1	1	91000	2640	1	3	0	1	1	1	0.25	0.25	125	750	170	0	0	1	5280	1	17	4	40	3	5	40	2	3
2	2	2	6	5	0	54	2	3	12	1	0	1	1	2	36	4	1	1	1	1	1	1	1	61400		1	1	1	0	1	1	2	1	300	2150	620	1	12000	1	4414	1	6	5	40	5	4	35	3	4
2	2	2	3	5	0	52	5	3	3	1	1	1	2	2	54		1	1	1	1	1	1	0	88014		1	2.5	0	0	1	1	0	0	0	0	0	1	2596	1	2570	1	7	4	50	2	2	45	3	2
1	1	1	2	8	1	45	2	3	12	1	1	1	2	2	13		1	1	1	1	1	1	1	90000	1350	1	2	1	1	1	0	0.5	0.25	95	950	138	1	5770	1	3540	1	7	3	40	2	2	55	3	4
2	2	2	5	8	1	62	4	3	4	1	0	2	2	2	25	6	1	1	1	1	1	1	1	51000		1	0.75	0	1	1	1	0.5	0.25	95	550	186	0	0	1	3083	1	5	12	45	3	5	45	2	3
2	3	4	6	9	1	58	2	3	3	1	1	1	2	2	74		1	1	1	1	1	1	1	58700		1	2.5	0	1	1	1	0.5	0.25	240	0	0	1	5800	1	4264	1	6	10	100	5	4	35	3	4
2	3	4	6	7	1	65	2	3	4	1	1	0	1	2		3	0	0	0	1	1	1	1	81350		1	0	0	0	1	0	1.5	0	0	0	0	1	6000	1	1568	0	0	0	0	0	0	0	0	0
1	1	1	2	7	1	38	2	3	2	1	1	0	1	2	4		1	1	1	1	1	1	1	47000		1	1	1	0	1	1	2	0.5	750	1300	488	0	0	1	4800	0	0	0	0	0	0	0	0	0
2	3	4	6	5	1	65	2	3	4	1	1	0	1	2		3	1	1	1	0	0	1	1	93000		1	1	1	1	1	1	1.75	1	395	1550	186	1	5780	1	3906	1	17	2	80	0	0	0	0	0
2	2	2	6	7	1	38	2	3	6	1	0	1	1	2	66	3	0	0	1	0	1	0	1	89700		1	1.75	1	1	1	1	1.5	0.88	215	1600	372	1	5200	1	2603	0	0	0	0	0	0	0	0	0
2	2	2	4	7	1	35	2	3	12	1	0	1	1	2	54		1	1	1	1	1	1	1	87510	2250	1	3	0	1	1	1	1.5	1.5	110	1400	276	1	5070	1	3564	0	0	0	0	0	0	0	0	0
2	2	2	5	4	1	55	2	3	6	1	1	1	2	2		3	1	1	1	1	1	1	1	91050		1	2.5	0	1	1	0	0.5	0.25	320	1850	124	1	18000	1	2466	0	0	0	0	0	0	0	0	0
1	1	1	2	7	1	65	2	3	6	1	0	1	1	2		6	0	0	1	0	0	0	1	80000		1	0.25	1	0	1	1	1.5	0.13	250	1700	364	0	0	1	1470	1	0	0	0	0	0	0	3	3
2	2	2	5	8	1	32	4	3	3	1	1	2	3	2		7	1	1	1	1	1	1	1	69400		1	2.75	1	1	1	0	0.25	0.25	240	0	0	1	18000	1	2257	0	0	0	0	0	0	0	0	0
2	2	2	3	2	1	57	2	3	6	1	0	1	1	2		5	1	1	1	1	1	1	1	92000		1	0.75	1	0	1	1	1.5	0.38	295	1400	380	1	6270	1	3245	1	8	9	65	2	9	40	2	2
2	2	2	3	7	1	32	3	3	6	1	1	0	1	2		3	1	1	1	1	1	0	1	90630	63000	1	2.25	0	1	1	1	1.5	1.13	210	1050	490	1	3080	1	770	0	0	0	0	0	0	0	0	0
2	2	2	5	10	1	47	2	3	4	1	1	0	1	2		6	1	1	1	1	1	1	1	64500		1	0.75	1	1	1	1	1.75	3	420	2400	310	0	0	1	3553	0	0	0	0	0	0	0	0	0
2	2	2	3	9	1	59	2	3	6	1	1	1	2	2	31	5	1	1	1	1	1	1	0	88600		1	1.75	0	0	1	1	0	0	0	0	0	1	2880	1	750	1	5	5	65	5	4	40	0	0
2	2	2	4	7	1	42	2	3	12	1	1	0	1	2		8	1	1	1	1	0	1	1	87900		1	1.75	1	0	1	1	1.5	0.88	195	1350	310	0	0	1	1232	1	9	3	64	5	6	35	6	8
1	1	1	2	9	1	59	2	3	4	1	2	2	4	2	60	60	1	1	1	1	1	1	0	52190		1	1.5	1	1	1	1	0	0	0	0	0	0	0	1	4800	1	5	3	35	4	3	35	0	0
2	2	2	3	7	1	41	5	3	9	1	1	2	3	2		4	1	1	1	1	1	1	1	91000		1	3	1	0	1	1	0.5	0.25	130	650	110	0	0	1	2970	0	0	0	0	0	0	0	0	0
1	1	1	2	6	1	33	2	3	12	1	1	1	2	2	32		1	1	1	1	1	1	0	91500		1	2	1	0	1	1	0	0	0	0	600	1	7200	1	700	1	15	2	50	3	2	40	6	7
2	2	2	5	8	1	54	2	3	12	1	1	0	1	2	25		0	0	1	0	0	0	0	86790		1	0.75	0	0	1	1	1.25	0.38	0	0	0	1	3900	1	1505	1	12	2	50	5	2	45	2	5
2	2	2	6	8	1	36	2	3	0	1	1	0	1	2		5	1	1	1	1	1	1	1	92600		1	2	1	1	1	1	1.5	1	215	1600	372	1	6800	1	4069	1	6	3	40	5	2	35	0	0
1	1	1	2	8	1	55	2	3	10	1	1	1	2	2	108	3	1	1	1	1	1	1	1	50000	1450	1	2	0	0	1	1	0.5	0	290	950	345	1	2360	1	4250	0	0	0	0	0	0	0	2	3
2	2	2	5	5	1	43	2	3	9	1	0	1	1	2	30	4	0	0	1	0	0	0	1	60000	215000	1	1	0	1	1	1	1.75	0.5	145	1050	372	1	11500	1	752	0	0	0	0	0	0	0	0	0
2	3	4	6	6	1	47	5	3	0	1	1	0	1	2	36		1	1	0	0	0	1	1	84550		1	3.5	1	1	1	1	2.5	1.75	280	2300	450	1	24500	1	3366	1	14	3	70	3	2	50	3	2
2	2	2	3	7	0	33	1	3	2	1	0	1	1	2	27	4	1	1	1	0	0	1	1	52330		1	1	0	1	1	1	1.75	0.5	445	2200	270	1	2350	1	1260	1	4	2	70	2	2	30	5	6
1	1	1	2	7	1	60	2	3	4	1	0	1	1	2	54		1	1	1	1	1	1	1	75810	1320	1	1.5	1	0	1	1	1.25	0.75	350	1400	720	1	5770	1	1420	1	2	3	45	2	2	30	5	6
2	2	2	3	5	1	64	4	3	3	1	0	1	1	2		3	1	1	1	1	1	0	1	82300	1850	1	1.25	1	1	1	1	1.5	0.63	145	1600	160	1	6347	1	4455	1	17	2	54	4	6	40	3	3
2	2	2	6	9	1	71	5	3	2	1	1	0	1	2		5	1	1	0	1	1	0	1	67000		1	1.75	0	1	1	1	1.5	0.88	215	1600	372	0	0	1	3253	0	0	0	0	0	0	0	0	0
2	3	4	6	4	1	54	2	3	6	1	1	0	1	2	54		1	1	1	1	0	1	1	69700		1	3	1	0	1	1	1.5	1.5	300	1750	620	1	1800	1	4470	0	0	0	0	0	0	0	0	0
2	2	2	6	2	1	43	2	3	2	1	1	0	1	2		3	1	1	1	1	0	1	1	55550		1	2.5	0	0	1	1	2	1.25	300	2150	496	0	0	1	3908	1	3	1	55	2	1	45	0	0
1	1	1	1	8	0	47	5	3	12	1	0	1	1	2	9	6	1	1	1	1	1	1	1	89500	1600	1	1.5	0	1	1	1	1	0.75	330	700	240	0	0	1	2700	0	0	0	0	0	0	0	0	0
1	1	1	1	6	0	63	5	3	4	1	1	1	2	2	34	5	1	1	1	1	1	1	1	82900	2563	1	1.75	0	1	1	0	0.25	0.25	0	0	0	0	0	1	3375	1	9	3	80	6	3	60	3	4
2	2	2	5	7	0	41	5	3	2	1	0	1	1	2	21		1	1	0	1	1	1	1	56900		1	1.5	0	1	1	1	1.5	0.75	180	1050	372	0	0	1	585	0	0	0	0	0	0	0	0	0
1	1	1	1	6	1	34	2	3	6	1	0	2	2	2	24	5	1	1	1	1	1	1	0	25000		1	1.25	0	1	1	0	0	0	0	0	0	1	5500	1	1350	0	0	0	0	0	0	0	0	0
1	1	1	2	7	1	39	1	3	12	1	1	0	1	2		3	0	0	1	0	0	1	1	90500	1500	1	1	0	1	1	1	1.75	0.5	130	1150	372	0	0	1	1500	1	3	2	60	2	3	40	0	0
2	2	2	3	8	1	47	2	3	12	1	1	1	2	2	72		1	1	1	1	1	1	0	66200		1	0.75	1	0	1	1	0	0	0	0	0	1	6347	1	1320	0	0	0	0	0	0	0	0	0
2	2	2	5	5	1	56	2	3	4	1	0	1	1	2	55	3	1	1	1	1	1	1	1	65900	8600	1	1.5	0	0	1	1	1.5	0.75	240	1050	372	0	0	1	2257	1	9	2	40	3	5	35	0	0
1	1	1	1	5	0	35	2	3	0	1	1	0	1	2	96	3	1	1	1	1	1	1	1	67000	2500	1	2	1	0	1	1	2	1	550	2150	240	0	0	1	2700	0	0	0	0	0	0	0	0	0
1	1	1	1	5	0	68	2	3	4	1	0	1	1	2	36	5	1	1	1	1	1	1	1	47000	1870	1	1.75	0	0	1	1	2	0.88	550	1450	240	1	5500	1	2700	1	15	2	55	11	2	40	2	2
2	2	2	5	4	1	36	2	3	6	1	1	0	1	2		6	1	1	1	0	0	1	1	92000		1	2.75	1	1	1	1	2.5	1.38	280	1750	248	1	15000	1	3699	0	0	0	0	0	0	0	0	0
2	2	2	4	9	0	30	2	3	10	1	1	1	2	2	48		1	1	1	1	1	1	0	91500		1	0.75	1	0	1	0	0.25	0.25	0	0	0	1	2460	1	1188	1	6	5	35	3	4	40	0	0
1	1	1	2	8	1	39	2	3	0	1	1	3	4	2	13	5	1	1	1	1	1	1	1	86600	1200	1	1	1	1	1	0	0.5	0.25	0	0	0	1	12000	1	3700	1	7	2	40	11	3	40	3	4
1	1	1	1	4	1	47	2	3	6	1	1	1	2	2	17	4	1	1	1	1	1	1	1	90360	13200	1	2	1	1	1	0	0.25	0.25	0	500	600	0	0	1	3375	1	20	2	65	15	2	50	2	3
2	2	2	5	7	0	51	3	3	4	1	1	0	1	2	29		1	1	1	1	1	1	1	91200		1	2.25	1	0	1	1	1.25	1.13	180	900	310	0	0	1	5852	1	8	5	45	7	5	40	4	3
2	2	2	6	5	1	64	2	3	3	1	1	0	1	2	35		1	1	1	1	0	1	1	52000		1	2.5	1	0	1	1	2	1.25	300	2150	496	0	0	1	1656	0	0	0	0	0	0	0	0	0
1	1	1	2	4	1	33	3	3	6	1	1	2	3	2	22		1	1	1	1	1	1	0	80900		1	1	0	1	1	1	0	0	0	0	500	0	0	1	2350	0	12	3	60	6	5	45	2	2
2	2	2	4	5	1	57	2	3	9	1	0	1	1	2	25	6	1	1	1	1	1	1	1	74224		1	3.75	1	1	1	1	1.5	3	410	2800	610	0	0	1	2376	1	2	3	45	5	5	35	2	8
2	2	2	5	9	1	54	5	3	0	1	1	1	2	2		4	1	1	1	1	1	1	1	87780	5490	1	2	0	0	1	1	0.5	0.25	0	0	0	0	0	1	1129	0	0	0	0	0	0	0	0	0
1	1	1	1	5	0	58	2	3	9	1	1	1	2	2	48	4	1	1	1	1	1	1	1	48000	8000	1	3	1	0	1	0	0.5	0.25	280	1050	360	0	0	1	4050	1	19	3	65	14	3	50	3	3
2	2	2	3	8	0	33	1	3	6	1	1	1	2	2		15	1	1	1	1	1	1	0	90600		1	0.75	1	1	1	0	0.25	0.25	60	1050	180	0	0	1	1485	1	8	5	45	3	4	45	2	3
2	2	2	3	7	0	59	2	3	4	1	1	0	1	2	25		1	1	1	1	1	1	1	91130	1380	1	2.25	0	1	1	1	1.5	1.13	405	1550	170	0	0	1	3135	1	9	10	58	2	8	45	5	6
2	2	2	4	8	1	31	2	3	9	1	1	0	1	2	96		0	0	1	0	0	1	1	46000	10860	1	1.75	1	0	1	1	2	0.88	450	1150	128	0	0	1	5936	1	5	7	55	11	4	40	3	2
1	1	1	1	8	1	45	2	3	7	1	1	1	2	2	24	3	1	1	1	1	1	1	0	84500		1	3	0	1	1	1	0	0	0	0	600	0	0	1	2700	1	10	2	65	7	2	40	2	2
2	2	2	5	7	1	34	2	3	4	1	1	1	2	2		6	1	1	1	1	1	1	1	72310		1	2	1	0	1	0	0.5	0.25	205	0	120	0	0	1	1003	1	6	3	55	3	3	45	3	4
2	3	4	6	7	1	69	5	3	4	1	0	1	1	2	12		1	1	1	1	0	1	1	51000		1	3.5	0	1	1	1	1.5	1.75	360	2100	580	1	19500	1	5297	1	5	4	80	4	3	45	0	0
2	2	2	5	7	1	49	5	3	6	1	1	0	1	2		5	1	1	0	1	1	0	1	90250	1270	1	1	1	0	1	1	1.5	0.5	120	1400	310	0	0	1	1188	0	0	0	0	0	0	0	0	0
2	2	2	6	4	1	61	4	3	2	1	0	1	1	2	74		1	1	1	1	0	0	1	70500		1	2.25	0	0	1	1	1.5	0	215	1600	372	1	4150	1	5214	1	6	2	0	5	2	45	5	2
2	2	2	5	9	1	64	2	3	4	1	1	1	2	2	25	7	1	1	1	1	1	1	1	72000		1	1.75	0	1	1	1	0.25	0.25	120	600	0	0	0	1	3386	1	10	3	45	2	3	40	3	2
2	2	2	5	10	1	47	4	3	4	1	1	1	2	2	71		1	1	1	1	1	1	1	23870	1730	1	3	0	0	1	1	0.5	0.25	85	700	248	1	13000	1	4370	1	6	10	55	6	3	45	0	0
2	2	2	4	7	1	34	2	3	12	1	1	1	2	2		6	1	1	1	1	1	1	1	90912		1	0.75	1	1	1	1	0.5	0.2	100	550	124	0	0	1	2376	1	18	4	35	3	5	45	3	4
1	1	1	1	7	1	57	2	3	4	1	1	0	1	2	30	4	0	0	1	1	0	1	1	81200	1650	1	3	0	1	1	1	1.5	1.5	195	1050	360	1	2750	1	4050	1	14	3	77	10	3	55	3	4
2	2	2	4	10	1	29	2	3	2	1	0	1	1	2	54		0	0	1	1	0	1	1	67100		1	2.25	0	1	1	1	1.5	1.13	600	550	248	0	0	1	616	1	6	3	45	5	5	55	0	0
2	3	4	6	6	0	63	2	3	12	1	1	0	1	2	24		0	0	1	0	0	0	1	90530	183400	1	2.5	1	1	1	1	1.5	1.25	180	1450	490	1	23000	1	1987	1	8	2	120	0	0	0	0	0
1	1	1	1	6	1	41	2	3	2	1	1	0	1	2	9	3	1	1	1	0	0	1	1	63030	1750	1	2	0	0	1	1	2	1	275	1150	240	0	0	1	2700	0	0	0	0	0	0	0	0	0
2	2	2	4	11	1	49	4	3	3	1	0	1	1	2	23		0	0	1	1	1	1	1	29880		1	2.25	0	1	1	1	1.5	1.13	145	1850	434	0	0	1	3740	1	2	8	48	2	6	35	8	3
1	1	1	1	8	1	61	2	3	4	1	1	2	3	2	6	6	1	1	1	1	1	1	0	91460		1	0.25	1	1	1	1	0	0	0	0	310	0	0	1	675	0	0	0	0	0	0	0	0	0
2	2	2	6	4	0	63	2	3	10	1	1	0	1	2	66	3	1	1	1	1	1	0	1	43770		1	3.5	1	0	1	1	2	1.75	360	2950	682	0	0	1	2483	0	0	0	0	0	0	0	0	0
2	2	2	4	9	1	51	4	3	12	1	0	1	1	2	21		1	1	1	0	0	1	1	91000	1200	1	0.75	0	0	1	1	2	3	355	2050	124	1	5016	1	2596	0	0	0	0	0	0	0	0	0
2	2	2	6	7	1	69	2	3	2	1	1	1	2	2		3	1	1	1	1	1	1	1	91500		1	3.25	0	0	1	0	0	0	0	0	0	0	19500	1	3725	0	0	0	0	0	0	0	0	0
2	2	2	5	11	1	44	2	3	8	1	0	1	1	2	53	5	1	1	1	1	1	1	1	62310		1	2.5	1	1	1	1	2	1.25	345	2200	248	0	0	1	2550	1	5	3	45	6	3	35	3	3
2	3	4	6	5	1	44	3	3	4	1	0	1	1	2	48		1	1	1	0	0	1	1	91900		1	2.5	1	0	1	1	2	1.25	240	1450	496	0	0	1	1544	1	13	3	100	0	0	0	0	0
2	2	2	4	2	1	43	2	3	12	1	0	1	1	2	56		1	1	1	1	1	0	1	85500		1	2.25	0	1	1	1	1.5	1.13	340	2800	434	0	0	1	1250	1	5	5	43	5	7	55	0	0
2	2	2	4	4	1	34	2	3	2	1	1	2	3	2	72		1	1	1	1	1	1	1	62660	13250	1	1	1	1	1	1	0.75	0.25	115	800	276	1	6928	1	4600	1	4	3	60	3	2	40	2	7
2	2	2	3	9	0	63	2	3	9	1	1	0	1	2	60	4	1	1	0	0	0	0	1	63275	1550	1	3.75	1	0	1	1	1.5	2	300	2650	410	1	6347	1	2970	0	0	0	0	0	0	0	0	0
2	2	2	6	6	1	66	2	3	4	1	0	1	1	2	48		1	1	1	1	1	1	1	65920		1	1.75	0	0	1	1	1.5	1	215	1600	372	0	0	1	1242	1	2	8	40	2	6	35	2	5
2	2	2	6	7	1	41	2	3	6	1	1	0	1	2		5	0	0	0	0	0	1	1	68650		1	2.5	1	1	1	1	1.5	1.25	150	1050	496	0	0	1	3255	1	15	2	45	12	2	40	0	0
2	2	2	6	8	1	49	2	3	4	1	1	2	3	2	17	5	1	1	1	1	1	1	0	85000		1	3	0	0	1	0	0	0	0	0	0	0	0	1	3725	0	0	0	0	0	0	0	0	0
2	2	2	4	10	1	32	2	3	12	1	2	2	4	2	36		1	1	1	1	1	1	0	90900		1	1.5	1	0	1	1	0.25	0.25	110	800	310	0	0	1	4752	0	0	0	0	0	0	0	0	0
2	3	4	6	7	0	74	2	3	12	1	1	0	1	2		9	1	1	1	1	1	1	1	85000	2760	1	1.5	1	0	1	1	1.25	0.75	155	850	310	1	22500	1	2980	0	0	0	0	0	0	0	0	0
1	1	1	2	8	0	55	2	3	4	1	1	1	2	2	96		1	1	1	1	1	1	1	90100	4200	1	1.25	1	0	1	1	0	0	0	0	600	1	1850	1	1350	1	5	4	55	3	4	45	0	0
2	2	2	6	6	1	82	2	3	12	1	0	1	1	2	30	5	1	1	1	1	1	0	1	91000		1	2.75	1	0	1	1	2	1	300	2150	496	1	1230	1	4885	1	11	9	40	9	7	35	3	7
1	1	1	2	7	1	74	2	3	3	1	1	1	2	2	22	5	1	1	1	1	1	1	1	91570		1	1.5	1	1	1	1	0.5	0.25	90	950	414	1	2780	1	3580	0	0	0	0	0	0	0	2	2
2	2	2	6	5	1	47	2	3	4	1	0	1	1	2	9		1	1	1	1	1	1	1	71650		1	1.25	0	0	1	1	1.5	1	350	1050	248	0	0	1	2148	0	0	0	0	0	0	0	0	0
1	1	1	2	4	0	56	3	3	12	1	0	1	1	2		5	1	1	1	0	0	0	1	28022	2300	1	3	1	1	1	1	2	1.5	240	605	184	0	0	1	3540	1	0	0	0	0	0	0	3	4
1	1	1	2	10	0	63	2	3	4	1	1	0	1	2	9	7	1	1	1	1	1	1	1	43140	5250	1	1.75	0	1	1	1	1	0.88	265	700	240	1	1375	1	2700	1	12	2	0	9	2	0	2	2
2	2	2	6	7	1	58	3	3	12	1	1	2	3	2		5	1	1	1	1	1	1	1	82236		1	1.75	1	0	1	0	0.5	0.2	115	600	372	0	0	1	3402	1	12	5	55	10	4	45	0	0
2	2	2	4	9	1	55	2	3	3	1	1	0	1	2		3	0	0	0	1	1	0	1	77100	21130	1	3.25	1	0	1	1	1.75	1	230	2950	682	1	12000	1	2376	1	11	3	50	5	7	35	6	3
1	1	1	2	5	0	35	2	3	6	1	1	2	3	2		96	1	1	1	1	1	1	1	91000	5000	1	0.5	1	1	1	1	0.25	0.25	0	0	0	1	400	1	900	1	4	2	80	12	1	100	0	0
1	1	1	1	3	1	48	2	3	6	1	1	1	2	2	24	3	1	1	1	1	1	1	1	90280	12000	1	2	0	0	1	0	0.75	0.25	130	500	300	0	0	1	3375	1	8	2	82	6	2	60	2	2
2	2	2	5	3	1	67	3	3	8	1	1	0	1	2	49		1	1	1	1	1	1	1	30100		1	2.25	1	1	1	1	2.25	1.13	270	2400	558	0	0	1	5639	0	0	0	0	0	0	0	0	0
2	2	2	3	8	1	53	3	3	6	1	1	1	2	2	19		1	1	1	1	1	1	1	74800		1	1.5	0	1	1	1	0.25	0.25	70	1000	276	0	0	1	1890	1	0	0	0	0	0	0	2	2
1	1	1	2	7	1	52	2	3	4	1	0	1	1	2	23	13	1	1	1	1	1	1	1	84000	4893	1	0.5	1	1	1	1	1.5	0.25	600	550	124	0	0	1	675	0	0	0	0	0	0	0	0	0
2	3	4	6	8	1	47	2	3	12	1	0	1	1	2		5	1	1	0	1	1	1	1	82640		1	1.5	0	1	1	1	1.25	0.75	155	950	310	0	0	1	5297	0	0	0	0	0	0	0	0	0
2	2	2	5	5	1	45	2	3	9	1	1	1	2	2		3	1	1	1	1	1	1	1	90400	5700	1	1.75	1	0	1	1	0.5	0.25	95	850	124	1	3600	1	2257	0	0	0	0	0	0	0	0	0
2	2	2	6	7	1	56	2	3	4	1	2	2	4	2	64		1	1	1	1	1	1	1	91440		1	1.25	0	0	1	1	0.5	0.25	0	0	0	1	0	1	3102	1	3	2	45	2	2	40	0	0
2	2	2	3	8	1	77	2	3	12	1	1	0	1	2		12	0	0	0	0	0	1	1	81100	2600	1	1.5	0	0	1	1	1	0.75	250	700	142	1	5700	1	640	1	0	0	0	0	0	0	0	0
2	2	2	3	6	1	58	2	3	0	1	0	1	1	2		7	1	1	1	1	1	1	1	86800		1	1.5	1	1	1	1	2.25	0.75	300	1650	124	1	55000	1	770	1	4	11	50	3	6	35	5	6
1	1	1	2	10	0	50	2	3	2	1	1	2	3	2	36	48	1	1	1	1	1	1	1	90100	1300	1	2	0	0	1	1	0.25	0.25	250	0	0	0	0	1	1800	0	0	0	0	0	0	0	0	0
1	1	1	1	5	1	45	2	3	10	1	0	1	1	2	77	6	1	1	0	0	1	1	1	24408		1	0.25	0	0	1	1	1.5	0.13	0	0	0	0	0	0	0	0	0	0	0	0	0	0	0	0
1	1	1	1	5	0	52	2	3	4	1	1	2	3	2	61	3	1	1	1	1	0	1	1	60000	5000	1	2.5	1	1	1	0	0.5	0.25	195	3050	620	0	0	1	4050	1	12	3	65	9	3	45	3	3
2	2	2	4	2	1	53	3	3	9	1	1	0	1	2	56	3	1	1	1	0	0	1	1	58000		1	2.25	1	1	1	1	1.5	1.13	135	1850	434	1	1400	1	2508	1	7	9	45	2	7	40	2	2
2	2	2	3	5	1	38	2	3	3	1	1	1	2	2	65		1	1	1	1	1	1	0	87840		1	0.75	1	1	1	1	0	0	0	0	0	1	7931	1	2970	1	23	4	40	3	5	50	0	0
2	2	2	5	7	1	58	3	3	4	1	0	1	1	2	76		1	1	1	0	0	0	1	92000	1280	1	1	1	0	1	1	1.25	3	300	2450	496	1	3800	1	2957	1	0	0	0	0	0	0	0	0
1	1	1	2	8	1	45	2	3	0	1	2	2	4	2	31	11	1	1	1	1	1	1	0	72400		1	1.25	0	1	1	0	0.25	0.25	165	700	640	1	5500	1	2700	1	16	5	70	12	5	50	5	6
2	2	2	5	11	1	31	2	3	4	1	2	1	3	2		3	1	1	1	1	1	1	0	92500		1	2.25	1	0	1	1	0.25	0.25	240	1250	160	0	0	1	2257	0	0	0	0	0	0	0	0	0
2	3	4	6	6	1	31	2	3	6	1	1	2	3	2		7	1	1	1	1	1	1	0	91880		1	1.5	0	0	1	1	0	0	0	0	0	1	13500	1	4082	0	0	0	0	0	0	0	0	0
2	2	2	6	5	1	53	2	3	0	1	0	1	1	2	28	12	1	1	1	1	1	1	1	54000	4750	1	2.75	0	0	1	1	2.25	2	450	3150	496	1	2630	1	1287	1	3	1	40	2	1	35	2	1
2	2	2	6	5	0	52	2	3	4	1	1	1	2	2		3	1	1	1	1	1	1	1	90000	4800	1	1	1	1	1	1	0.75	0.25	120	800	186	0	0	1	1690	0	0	0	0	0	0	0	0	0
2	2	2	6	7	1	61	2	3	4	1	1	1	2	2	25		1	1	1	1	1	1	0	92800		1	1	0	0	1	0	0	0	0	0	0	0	0	1	1307	1	5	5	40	4	4	35	0	0
2	2	2	3	3	0	49	2	3	9	1	1	0	1	2		4	0	0	1	0	0	1	1	89100	18000	1	2.5	1	0	1	1	2	1.25	145	550	330	1	15800	1	6237	1	6	9	72	3	4	45	2	2
2	2	2	3	9	1	38	3	3	4	1	1	1	2	2	86	3	1	1	1	1	1	1	1	92400	1650	1	1	1	0	1	0	0.25	0.25	60	950	0	1	8660	1	5750	1	5	1	80	3	2	45	0	0
2	2	2	6	3	0	69	2	3	3	1	0	1	1	2	28	5	1	1	1	1	0	1	1	61870		1	2	0	1	1	1	2	1	250	1050	372	1	15000	1	1379	0	0	0	0	0	0	0	0	0
1	1	1	1	9	0	31	4	3	2	1	1	1	2	2	36	5	1	1	1	1	1	1	0	55000		1	0.5	0	0	1	0	0	0	0	0	0	0	0	1	2700	1	6	5	82	4	5	60	5	5
2	2	2	5	8	1	42	3	3	6	1	1	0	1	2	14	6	1	1	1	1	1	1	1	81330	11500	1	2.75	1	0	1	1	1.5	1.38	255	1450	496	1	11000	1	2257	1	3	9	45	8	6	45	4	3
2	2	2	5	11	0	36	2	3	2	1	1	1	2	2	40		1	1	1	1	1	1	1	50000	0	1	2	0	1	1	0	0.5	0.2	700	550	124	0	0	1	3040	0	0	0	0	0	0	0	0	0
1	1	1	1	2	1	32	4	3	0	1	1	2	3	2	84	8	1	1	1	1	1	1	1	84000	1210	1	2	1	0	1	1	0.25	0.25	90	2900	600	1	2750	1	3375	1	7	6	70	5	6	50	6	7
1	1	1	2	8	1	39	2	3	3	1	0	1	1	2		4	1	1	0	1	1	0	1	43960	15000	1	3	1	0	1	1	1.75	1.5	300	1600	184	1	4360	1	3540	1	3	5	35	6	5	45	0	0
1	1	1	1	3	0	36	2	3	4	1	0	1	1	2	18	8	1	1	1	1	0	1	1	85050	1700	1	2.5	0	0	1	1	1.5	1.25	440	1050	360	0	0	1	4050	0	0	0	0	0	0	0	0	0
2	2	2	6	5	1	47	2	3	4	1	1	1	2	2	40	9	1	1	1	1	1	1	1	87970	4200	1	3	0	0	1	1	0.5	0.25	215	900	0	1	21500	1	1351	1	4	3	60	3	2	50	3	2
2	2	2	5	10	0	52	2	3	6	1	1	0	1	2	27		0	0	0	0	0	1	1	90950		1	2	1	0	1	1	1.75	1	85	850	124	1	5600	1	3699	0	0	0	0	0	0	0	0	0
2	3	4	6	8	0	41	2	3	12	1	1	0	1	2	72		1	1	1	1	1	0	1	91750		1	3	1	1	1	1	1.5	1.5	300	1750	620	1	15600	1	4470	1	5	4	80	6	4	40	2	4
2	2	2	3	5	1	45	5	3	10	1	1	1	2	2		9	1	1	1	1	1	1	0	46740		1	2	1	0	1	1	0	0	0	0	0	0	0	1	5040	0	3	2	55	3	2	45	0	0
1	1	1	2	8	0	45	2	3	6	1	1	2	3	2	27		1	1	1	1	1	1	1	65000		1	0.75	1	1	1	0	0.5	0.25	150	680	130	0	0	1	2830	1	15	3	70	3	2	60	3	4
1	1	1	1	2	1	45	2	3	4	1	1	1	2	2	48	7	1	1	1	1	1	1	1	22600	2330	1	3	1	1	1	1	0.25	0.25	160	2850	645	0	0	1	5400	1	15	3	55	12	3	40	3	3
2	2	2	3	6	1	36	2	3	12	1	1	0	1	2		3	1	1	1	0	0	1	1	91000	1380	1	1.5	1	1	1	1	1.25	3	550	2150	336	0	0	1	5940	1	8	5	63	13	3	35	2	6
2	2	2	5	5	1	47	2	3	0	1	1	0	1	2		5	0	0	0	1	1	1	1	90500		1	1	0	0	1	1	1.5	0.5	240	1450	372	0	0	1	1484	0	0	0	0	0	0	0	0	0
2	2	2	3	9	0	54	2	3	6	1	1	0	1	2	69		1	1	1	1	1	1	1	84190	157000	1	2.5	0	1	1	1	1.5	1.25	240	1600	560	1	1595	1	4455	1	17	2	35	7	4	50	3	2
2	2	2	4	6	0	50	2	3	6	1	1	1	2	2	63		1	1	1	1	1	1	1	64200		1	2.75	1	0	1	0	0.75	0.25	120	900	250	1	13600	1	2490	0	0	0	0	0	0	0	0	0
2	2	2	4	8	1	50	2	3	4	1	0	1	1	2	25		1	1	1	0	0	1	1	75000		1	1.5	0	0	1	1	1	0.75	245	1350	310	0	0	1	1584	0	0	0	0	0	0	0	0	0
1	1	1	1	4	1	41	2	3	12	1	0	1	1	2	36	4	1	1	0	1	1	1	1	36200	1600	1	0.51	1	0	1	1	2.5	2.5	565	2750	469	1	5500	1	1350	1	8	5	77	6	5	60	5	5
1	1	1	2	5	0	43	2	3	9	1	1	1	2	2		3	1	1	1	1	1	1	1	61030	1300	1	1.5	1	1	1	0	0.75	0.2	0	0	0	1	1440	1	2540	1	0	0	0	0	0	0	0	0
1	1	1	1	9	0	48	2	3	0	1	0	1	1	2	6	3	0	0	0	0	1	1	1	80200	2330	1	2	1	0	1	1	1.25	1	265	1400	240	1	3400	1	675	1	11	5	80	8	5	60	5	6
2	2	2	3	11	0	34	2	3	6	1	1	1	2	2	37	3	1	1	1	1	1	1	1	87950	1750	1	1.75	1	0	1	0	1.25	0.25	150	1650	148	0	0	1	7420	1	6	8	73	12	4	45	0	0
2	3	4	6	7	1	52	2	3	4	1	0	1	1	2	36		1	1	1	1	1	1	1	90500		1	2	1	0	1	1	1.75	1	215	1250	434	0	0	1	2980	0	0	0	0	0	0	0	0	0
2	2	2	4	3	1	58	5	3	6	1	1	1	2	2	16		1	1	1	1	1	1	1	69300		1	1.25	1	1	1	0	0.5	0.25	135	650	120	1	14800	1	3564	1	14	2	40	4	5	35	0	0
2	2	2	3	8	1	39	2	3	9	1	1	1	2	2		20	1	1	1	1	1	1	1	49400		1	3	1	0	1	0	1.5	1	240	850	285	0	0	1	4455	1	8	2	60	5	6	40	3	4
1	1	1	2	9	0	30	2	3	0	1	1	1	2	2	32	4	1	1	1	1	1	1	1	73830		1	3	1	0	1	1	0.5	0.25	240	700	138	0	0	1	1470	1	6	3	70	7	5	50	0	0
2	2	2	6	5	0	66	3	3	4	1	0	1	1	2	41	3	0	0	1	1	0	0	1	24060	18500	1	2.75	0	0	1	1	1	1.38	300	0	186	0	0	1	2483	1	7	5	45	6	4	40	2	4
2	2	2	3	7	1	55	2	3	12	1	0	1	1	2	78		1	1	1	1	1	0	1	90698		1	2.75	1	0	1	1	1.75	1.38	240	1000	0	0	0	1	3113	0	0	0	0	0	0	0	0	0
2	2	2	3	2	0	48	2	3	4	1	1	2	3	2		48	1	1	1	1	1	1	0	93000		1	2.25	0	1	1	0	0.25	0.25	0	0	0	1	26780	1	1562	1	6	6	54	6	8	40	5	7
2	2	2	3	5	0	64	2	3	4	1	1	1	2	2		36	1	1	1	1	1	1	0	37950		1	2.5	1	1	1	1	0	0	0	0	0	0	0	1	4050	0	0	0	0	0	0	0	0	0
1	1	1	2	7	0	46	5	3	9	1	1	0	1	2	11		1	1	0	1	1	0	1	70950	4950	1	2.75	0	0	1	1	1.5	1.38	455	1050	270	0	0	1	3580	1	9	3	90	3	2	45	3	3
2	2	2	3	7	1	70	2	3	3	1	1	0	1	2		7	1	1	1	0	0	1	1	84200	2500	1	1.25	0	0	1	1	1.5	0.63	240	1000	414	0	0	1	8310	0	10	2	70	2	2	30	0	0
2	2	2	4	7	1	47	2	3	12	1	0	1	1	2	63		1	1	1	1	1	1	1	60000		1	2.5	1	1	1	1	1.5	1.25	190	1400	558	1	2070	1	2056	1	6	4	40	2	2	40	7	8
1	1	1	2	9	1	51	2	3	2	1	2	1	3	2	86		1	1	1	1	1	1	0	70400		1	2.25	0	1	1	0	0	0	0	3000	600	0	0	1	1400	1	13	2	80	5	4	40	0	0
2	2	2	5	7	0	48	2	3	12	1	1	0	1	2	35		1	1	1	1	1	1	1	85360	7410	1	3	1	1	1	1	1.75	1.5	240	1050	372	0	0	1	4514	0	0	0	0	0	0	0	0	0
2	2	2	5	7	1	66	2	3	6	1	1	1	2	2		3	1	1	1	1	1	1	1	85000	2310	1	1.5	0	0	1	0	0.5	0.25	0	0	300	1	3870	1	4740	0	0	0	0	0	0	0	0	0
2	2	2	4	4	1	59	3	3	3	1	1	0	1	2		7	1	1	0	0	0	1	1	47400	5000	1	3	1	0	1	1	2.5	2	310	2650	0	1	10440	1	4224	1	7	6	35	5	2	35	0	0
1	1	1	2	6	1	48	2	3	4	1	0	1	1	3	5		0	0	1	1	0	1	1	0		1	0.5	0	0	1	1	1.5	0.25	240	1850	276	0	0	1	3540	1	21	2	60	3	2	45	0	0
2	2	2	6	7	1	55	2	3	12	1	1	0	1	3	6	5	1	1	1	1	0	1	1	65000		1	3.25	1	1	1	1	1.5	1.63	460	2550	620	0	0	1	3725	0	0	0	0	0	0	0	0	0
2	2	2	6	4	0	54	4	3	10	1	1	0	1	3		7	1	1	1	1	1	1	1	60310		1	3.5	1	0	1	1	2	1.75	360	2650	620	1	18500	1	1632	1	5	11	50	4	9	45	2	6
2	2	2	5	8	1	51	2	3	10	1	0	1	1	3	10	4	1	1	1	1	1	0	1	83100	8200	1	1.5	1	0	1	1	1.5	0.75	210	1050	372	1	12000	1	1536	1	7	3	40	5	7	40	3	2
2	2	2	6	6	1	55	2	3	0	1	1	0	1	3		3	1	1	0	1	1	0	1	25800		1	1.5	1	1	1	1	2	2	345	2050	310	1	2480	1	2483	1	8	6	50	6	5	40	0	0
1	1	1	1	7	1	34	2	3	0	1	0	2	2	3	30	4	1	1	1	1	1	1	1	74770	4000	1	1.75	0	0	1	1	1	0.25	550	550	210	1	6875	1	5400	0	0	0	0	0	0	0	0	0
2	2	2	3	6	0	69	2	3	12	1	0	1	1	3		4	1	1	1	1	1	0	1	86000	1490	1	2	1	1	1	1	1.5	1	210	1600	160	1	1584	1	4070	1	10	6	45	10	3	35	4	2
2	2	2	4	8	0	50	2	3	3	1	1	1	2	3		9	1	1	1	1	1	1	1	83700	1450	1	1	1	1	1	1	0.75	0.2	115	800	186	0	0	1	4989	1	2	5	35	3	3	45	3	2
1	1	1	2	7	1	54	2	3	4	1	1	0	1	3		3	1	1	1	1	1	1	1	83380		1	2	0	1	1	1	1	1	260	1400	138	1	6700	1	5670	1	8	2	65	3	2	45	0	0
[truncated: 64 more columns]
